# Supplementary material for: Rotating robots move collectively and self-organize
Source: Nat Commun. 2018 Mar 2;9:931. doi: 10.1038/s41467-018-03154-7 (PMC5834624; doi:10.1038/s41467-018-03154-7)
Supplement: Supplementary file 11 — Supplementary Data 2 [file 41467_2018_3154_MOESM11_ESM.txt]

//Vibrot design script. Licence CC-BY-SA (https://creativecommons.org/licenses/by/4.0/)

//resolution
$fn=200;

//geometry
cap_height=2.0;
cy_radius = 7.5;
leg_pos = 6.4;
leg_height=10;
leg_shift=1.3;
leg_radius = 0.5;
leg_angle = 18;
n_legs=7;
ls_angle=360/n_legs;
lowercut = 10;

// main code
difference(){    
    mirror([0,0,0]){   
        union(){
            // draw cylinder cap
            translate([0,0,0.26]) cylinder(h=cap_height-0.26, r=cy_radius);
            // draw round-of-cylinder bottom to remove overshot
            translate([0,0,0]) cylinder(h=0.26, r2=cy_radius, r1=0.98*cy_radius);
            // draw bottom heavy cylinder
            cylinder(h=leg_height-1,r=cy_radius-2);
            // round of edges
            minkowski(){
                translate([0,0,1]) cube([20,2.5,1.48],center=true);
                sphere(r=0.3,$fn=6);
            }
            minkowski(){
                translate([0,0,1]) rotate([0,0,90]) cube([20,2.5,1.48],center=true);
                sphere(r=0.3,$fn=6);
            }        
            //draw legs
            difference()
                {
                for ( i = [0:(n_legs-1)] )
                {
                    echo(leg_pos*sin(i*ls_angle));
                    echo(leg_pos*cos(i*ls_angle));
                    translate([leg_pos*sin(i*ls_angle), leg_pos*cos(i*ls_angle), leg_shift])
                    {
                        rotate(a=leg_angle, v=[sin(i*ls_angle),cos(i*ls_angle),0])
                        {
                        cylinder(h=leg_height,r=leg_radius);
                        }
                    }
                }
                translate([0,0,lowercut]) cylinder(h=100,r=2*cy_radius);
                }
            }
        }
}
