# Supplementary material for: Rotating robots move collectively and self-organize
Source: Nat Commun. 2018 Mar 2;9:931. doi: 10.1038/s41467-018-03154-7 (PMC5834624; doi:10.1038/s41467-018-03154-7)
Supplement: Supplementary file 12 — Supplementary Data 3 [file 41467_2018_3154_MOESM12_ESM.txt]

solid OpenSCAD_Model
  facet normal 0.703407 -0.67304 -0.228551
    outer loop
      vertex 3.21004 6.05773 10
      vertex 0.611635 6.05872 2
      vertex 3.22035 6.06849 10
    endloop
  endfacet
  facet normal 0.703479 -0.672957 -0.228574
    outer loop
      vertex 0.611635 6.05872 2
      vertex 3.21004 6.05773 10
      vertex 0.610685 6.05773 2
    endloop
  endfacet
  facet normal -0.0746661 -0.996913 0.0242605
    outer loop
      vertex 0.194433 5.90099 2
      vertex 2.77733 5.90222 10
      vertex 0.177969 5.90222 2
    endloop
  endfacet
  facet normal -0.0746667 -0.996913 0.0242607
    outer loop
      vertex 2.77733 5.90222 10
      vertex 0.194433 5.90099 2
      vertex 2.79379 5.90099 10
    endloop
  endfacet
  facet normal -0.917341 0.263901 0.298062
    outer loop
      vertex -0.28177 6.52434 2
      vertex 2.32194 6.5395 10
      vertex -0.277411 6.5395 2
    endloop
  endfacet
  facet normal -0.917343 0.263894 0.298063
    outer loop
      vertex 2.32194 6.5395 10
      vertex -0.28177 6.52434 2
      vertex 2.31759 6.52434 10
    endloop
  endfacet
  facet normal 0.950939 0.0157065 -0.308979
    outer loop
      vertex 3.35253 6.4 10
      vertex 0.752915 6.4157 2
      vertex 3.35227 6.4157 10
    endloop
  endfacet
  facet normal 0.950939 0.0157065 -0.308979
    outer loop
      vertex 0.752915 6.4157 2
      vertex 3.35253 6.4 10
      vertex 0.753175 6.4 2
    endloop
  endfacet
  facet normal 0.0149558 0.999876 -0.00485945
    outer loop
      vertex 0.243957 6.89975 2
      vertex 2.8268 6.9 10
      vertex 2.84331 6.89975 10
    endloop
  endfacet
  facet normal 0.0149558 0.999876 -0.00485944
    outer loop
      vertex 2.8268 6.9 10
      vertex 0.243957 6.89975 2
      vertex 0.227444 6.9 2
    endloop
  endfacet
  facet normal 0.945321 0.109654 -0.307154
    outer loop
      vertex 3.34851 6.46159 10
      vertex 0.749029 6.46267 2
      vertex 3.34839 6.46267 10
    endloop
  endfacet
  facet normal 0.945312 0.109747 -0.30715
    outer loop
      vertex 0.749029 6.46267 2
      vertex 3.34851 6.46159 10
      vertex 0.750679 6.44846 2
    endloop
  endfacet
  facet normal 0.941569 0.140895 -0.305934
    outer loop
      vertex 3.34839 6.46267 10
      vertex 0.746702 6.47822 2
      vertex 3.34606 6.47822 10
    endloop
  endfacet
  facet normal 0.941569 0.140895 -0.305934
    outer loop
      vertex 0.746702 6.47822 2
      vertex 3.34839 6.46267 10
      vertex 0.749029 6.46267 2
    endloop
  endfacet
  facet normal 0.594634 0.780436 -0.193208
    outer loop
      vertex 0.562557 6.78526 2
      vertex 3.14903 6.79508 10
      vertex 3.16192 6.78526 10
    endloop
  endfacet
  facet normal 0.594639 0.780432 -0.19321
    outer loop
      vertex 3.14903 6.79508 10
      vertex 0.562557 6.78526 2
      vertex 0.549668 6.79508 2
    endloop
  endfacet
  facet normal -0.661822 0.718157 0.215039
    outer loop
      vertex -0.132444 6.76448 2
      vertex 2.4562 6.75461 10
      vertex 2.46691 6.76448 10
    endloop
  endfacet
  facet normal -0.661902 0.718076 0.215065
    outer loop
      vertex 2.4562 6.75461 10
      vertex -0.132444 6.76448 2
      vertex -0.133184 6.7638 2
    endloop
  endfacet
  facet normal 0.682985 0.695905 -0.221915
    outer loop
      vertex 0.610685 6.74227 2
      vertex 3.19855 6.75355 10
      vertex 3.21004 6.74227 10
    endloop
  endfacet
  facet normal 0.682982 0.695909 -0.221914
    outer loop
      vertex 3.19855 6.75355 10
      vertex 0.610685 6.74227 2
      vertex 0.599191 6.75355 2
    endloop
  endfacet
  facet normal 0.778159 0.574927 -0.252839
    outer loop
      vertex 3.25213 6.69389 10
      vertex 0.653593 6.69278 2
      vertex 0.652769 6.69389 2
    endloop
  endfacet
  facet normal 0.778121 0.574983 -0.252827
    outer loop
      vertex 0.653593 6.69278 2
      vertex 3.25213 6.69389 10
      vertex 3.26094 6.68196 10
    endloop
  endfacet
  facet normal 0.878711 -0.382558 -0.285511
    outer loop
      vertex 3.31517 6.21492 10
      vertex 0.716256 6.21594 2
      vertex 3.31561 6.21594 10
    endloop
  endfacet
  facet normal 0.87866 -0.382687 -0.285494
    outer loop
      vertex 0.716256 6.21594 2
      vertex 3.31517 6.21492 10
      vertex 0.710495 6.20271 2
    endloop
  endfacet
  facet normal -0.0149674 0.999876 0.00486319
    outer loop
      vertex 0.227444 6.9 2
      vertex 2.8117 6.89977 10
      vertex 2.8268 6.9 10
    endloop
  endfacet
  facet normal -0.0149131 0.999877 0.00484566
    outer loop
      vertex 2.8117 6.89977 10
      vertex 0.227444 6.9 2
      vertex 0.226229 6.89998 2
    endloop
  endfacet
  facet normal -0.192859 0.979223 0.0626638
    outer loop
      vertex 0.128932 6.89114 2
      vertex 2.71212 6.88796 10
      vertex 2.72829 6.89114 10
    endloop
  endfacet
  facet normal -0.19286 0.979223 0.0626641
    outer loop
      vertex 2.71212 6.88796 10
      vertex 0.128932 6.89114 2
      vertex 0.112759 6.88796 2
    endloop
  endfacet
  facet normal -0.950939 -0.0157066 0.308979
    outer loop
      vertex -0.298027 6.38429 2
      vertex 2.30107 6.4 10
      vertex -0.298287 6.4 2
    endloop
  endfacet
  facet normal -0.950939 -0.0157066 0.308979
    outer loop
      vertex 2.30107 6.4 10
      vertex -0.298027 6.38429 2
      vertex 2.30133 6.38429 10
    endloop
  endfacet
  facet normal 0.909032 0.293977 -0.295362
    outer loop
      vertex 3.32714 6.55346 10
      vertex 0.727443 6.55451 2
      vertex 3.3268 6.55451 10
    endloop
  endfacet
  facet normal 0.909009 0.294055 -0.295355
    outer loop
      vertex 0.727443 6.55451 2
      vertex 3.32714 6.55346 10
      vertex 0.731866 6.54083 2
    endloop
  endfacet
  facet normal 0.950001 0.0471077 -0.308674
    outer loop
      vertex 3.35227 6.4157 10
      vertex 0.752845 6.41711 2
      vertex 3.35155 6.43031 10
    endloop
  endfacet
  facet normal 0.950002 0.0470823 -0.308674
    outer loop
      vertex 0.752845 6.41711 2
      vertex 3.35227 6.4157 10
      vertex 0.752915 6.4157 2
    endloop
  endfacet
  facet normal 0.0448083 0.99889 -0.0145591
    outer loop
      vertex 0.260455 6.89901 2
      vertex 2.84331 6.89975 10
      vertex 2.85981 6.89901 10
    endloop
  endfacet
  facet normal 0.0448086 0.998889 -0.0145592
    outer loop
      vertex 2.84331 6.89975 10
      vertex 0.260455 6.89901 2
      vertex 0.243957 6.89975 2
    endloop
  endfacet
  facet normal 0.66188 -0.718099 -0.215058
    outer loop
      vertex 0.599191 6.04645 2
      vertex 3.18669 6.03551 10
      vertex 0.587332 6.03551 2
    endloop
  endfacet
  facet normal 0.661881 -0.718097 -0.215058
    outer loop
      vertex 3.18669 6.03551 10
      vertex 0.599191 6.04645 2
      vertex 3.19855 6.04645 10
    endloop
  endfacet
  facet normal -0.0149131 -0.999877 0.00484566
    outer loop
      vertex 0.227444 5.9 2
      vertex 2.8117 5.90023 10
      vertex 0.226229 5.90002 2
    endloop
  endfacet
  facet normal -0.0149674 -0.999876 0.00486319
    outer loop
      vertex 2.8117 5.90023 10
      vertex 0.227444 5.9 2
      vertex 2.8268 5.9 10
    endloop
  endfacet
  facet normal -0.0148255 0.999878 0.00481735
    outer loop
      vertex 0.226229 6.89998 2
      vertex 2.81029 6.89975 10
      vertex 2.8117 6.89977 10
    endloop
  endfacet
  facet normal -0.0149592 0.999876 0.00486052
    outer loop
      vertex 2.81029 6.89975 10
      vertex 0.226229 6.89998 2
      vertex 0.210931 6.89975 2
    endloop
  endfacet
  facet normal -0.308067 0.946084 0.100097
    outer loop
      vertex 0.0504233 6.87079 2
      vertex 2.64872 6.87044 10
      vertex 2.66293 6.87507 10
    endloop
  endfacet
  facet normal -0.308069 0.946083 0.100098
    outer loop
      vertex 2.64872 6.87044 10
      vertex 0.0504233 6.87079 2
      vertex 0.0493587 6.87044 2
    endloop
  endfacet
  facet normal -0.948127 -0.0784342 0.308065
    outer loop
      vertex -0.297175 6.36771 2
      vertex 2.30211 6.3686 10
      vertex -0.297249 6.3686 2
    endloop
  endfacet
  facet normal -0.948125 -0.0784589 0.308064
    outer loop
      vertex 2.30211 6.3686 10
      vertex -0.297175 6.36771 2
      vertex 2.30327 6.35453 10
    endloop
  endfacet
  facet normal -0.104333 0.993964 0.0339
    outer loop
      vertex 0.162728 6.89618 2
      vertex 2.76091 6.89606 10
      vertex 2.7759 6.89763 10
    endloop
  endfacet
  facet normal -0.104433 0.993953 0.0339323
    outer loop
      vertex 2.76091 6.89606 10
      vertex 0.162728 6.89618 2
      vertex 0.161553 6.89606 2
    endloop
  endfacet
  facet normal -0.336144 0.935456 0.10922
    outer loop
      vertex 0.0349545 6.86526 2
      vertex 2.63327 6.86489 10
      vertex 2.64731 6.86994 10
    endloop
  endfacet
  facet normal -0.336288 0.935399 0.109267
    outer loop
      vertex 2.63327 6.86489 10
      vertex 0.0349545 6.86526 2
      vertex 0.0339093 6.86489 2
    endloop
  endfacet
  facet normal -0.522109 -0.835837 0.169643
    outer loop
      vertex -0.0542561 5.97784 2
      vertex 2.5313 5.98646 10
      vertex -0.0680607 5.98646 2
    endloop
  endfacet
  facet normal -0.522108 -0.835838 0.169643
    outer loop
      vertex 2.5313 5.98646 10
      vertex -0.0542561 5.97784 2
      vertex 2.5451 5.97784 10
    endloop
  endfacet
  facet normal -0.77812 0.574985 0.252826
    outer loop
      vertex -0.207378 6.68104 2
      vertex 2.40054 6.69263 10
      vertex -0.206806 6.68181 2
    endloop
  endfacet
  facet normal -0.778124 0.574979 0.252828
    outer loop
      vertex 2.40054 6.69263 10
      vertex -0.207378 6.68104 2
      vertex 2.39198 6.68104 10
    endloop
  endfacet
  facet normal -0.936898 0.171907 0.304417
    outer loop
      vertex -0.291814 6.47822 2
      vertex 2.31009 6.49212 10
      vertex -0.291651 6.47911 2
    endloop
  endfacet
  facet normal -0.936896 0.171922 0.304416
    outer loop
      vertex 2.31009 6.49212 10
      vertex -0.291814 6.47822 2
      vertex 2.30754 6.47822 10
    endloop
  endfacet
  facet normal 0.72319 0.649447 -0.234979
    outer loop
      vertex 3.22194 6.72978 10
      vertex 0.621801 6.73066 2
      vertex 3.22116 6.73066 10
    endloop
  endfacet
  facet normal 0.723188 0.64945 -0.234978
    outer loop
      vertex 0.621801 6.73066 2
      vertex 3.22194 6.72978 10
      vertex 0.631603 6.71974 2
    endloop
  endfacet
  facet normal 0.104229 0.993976 -0.0338664
    outer loop
      vertex 0.292094 6.89619 2
      vertex 2.87628 6.89778 10
      vertex 2.87765 6.89764 10
    endloop
  endfacet
  facet normal 0.104349 0.993963 -0.0339051
    outer loop
      vertex 2.87628 6.89778 10
      vertex 0.292094 6.89619 2
      vertex 0.276919 6.89778 2
    endloop
  endfacet
  facet normal 0.878642 0.382734 -0.285488
    outer loop
      vertex 3.30929 6.59857 10
      vertex 0.710495 6.59729 2
      vertex 0.709935 6.59857 2
    endloop
  endfacet
  facet normal 0.878647 0.382722 -0.28549
    outer loop
      vertex 0.710495 6.59729 2
      vertex 3.30929 6.59857 10
      vertex 3.31517 6.58508 10
    endloop
  endfacet
  facet normal 0.0746352 -0.996916 -0.0242504
    outer loop
      vertex 0.261684 5.90108 2
      vertex 2.85981 5.90099 10
      vertex 0.260455 5.90099 2
    endloop
  endfacet
  facet normal 0.0746473 -0.996915 -0.0242544
    outer loop
      vertex 2.85981 5.90099 10
      vertex 0.261684 5.90108 2
      vertex 2.8749 5.90212 10
    endloop
  endfacet
  facet normal 0.163472 -0.985117 -0.0531154
    outer loop
      vertex 0.325956 5.90886 2
      vertex 2.90904 5.90616 10
      vertex 0.309686 5.90616 2
    endloop
  endfacet
  facet normal 0.163474 -0.985117 -0.0531159
    outer loop
      vertex 2.90904 5.90616 10
      vertex 0.325956 5.90886 2
      vertex 2.92531 5.90886 10
    endloop
  endfacet
  facet normal 0.931287 -0.202832 -0.302594
    outer loop
      vertex 3.33987 6.29093 10
      vertex 0.740813 6.2923 2
      vertex 3.34299 6.30524 10
    endloop
  endfacet
  facet normal 0.931291 -0.202812 -0.302595
    outer loop
      vertex 0.740813 6.2923 2
      vertex 3.33987 6.29093 10
      vertex 0.740513 6.29093 2
    endloop
  endfacet
  facet normal 0.760545 -0.600421 -0.247116
    outer loop
      vertex 3.24221 6.09355 10
      vertex 0.652769 6.10611 2
      vertex 3.25213 6.10611 10
    endloop
  endfacet
  facet normal 0.760546 -0.600419 -0.247116
    outer loop
      vertex 0.652769 6.10611 2
      vertex 3.24221 6.09355 10
      vertex 0.642853 6.09355 2
    endloop
  endfacet
  facet normal 0.917343 -0.263894 -0.298063
    outer loop
      vertex 3.33166 6.2605 10
      vertex 0.736658 6.27565 2
      vertex 3.33602 6.27565 10
    endloop
  endfacet
  facet normal 0.917341 -0.263901 -0.298062
    outer loop
      vertex 0.736658 6.27565 2
      vertex 3.33166 6.2605 10
      vertex 0.7323 6.2605 2
    endloop
  endfacet
  facet normal 0.950003 -0.0470609 -0.308675
    outer loop
      vertex 3.35149 6.3686 10
      vertex 0.752845 6.38288 2
      vertex 3.35155 6.36969 10
    endloop
  endfacet
  facet normal 0.95 -0.0471186 -0.308674
    outer loop
      vertex 0.752845 6.38288 2
      vertex 3.35149 6.3686 10
      vertex 0.752137 6.3686 2
    endloop
  endfacet
  facet normal 0.840486 -0.467979 -0.273091
    outer loop
      vertex 3.29468 6.17202 10
      vertex 0.695873 6.173 2
      vertex 3.29523 6.173 10
    endloop
  endfacet
  facet normal 0.84051 -0.467932 -0.273098
    outer loop
      vertex 0.695873 6.173 2
      vertex 3.29468 6.17202 10
      vertex 0.688824 6.16034 2
    endloop
  endfacet
  facet normal 0.703343 -0.673115 -0.22853
    outer loop
      vertex 3.22035 6.06849 10
      vertex 0.621801 6.06934 2
      vertex 3.22116 6.06934 10
    endloop
  endfacet
  facet normal 0.703407 -0.673041 -0.228551
    outer loop
      vertex 0.621801 6.06934 2
      vertex 3.22035 6.06849 10
      vertex 0.611635 6.05872 2
    endloop
  endfacet
  facet normal 0.810935 -0.522454 -0.263489
    outer loop
      vertex 3.27069 6.13209 10
      vertex 0.679962 6.14548 2
      vertex 3.27932 6.14548 10
    endloop
  endfacet
  facet normal 0.810935 -0.522454 -0.263489
    outer loop
      vertex 0.679962 6.14548 2
      vertex 3.27069 6.13209 10
      vertex 0.671333 6.13209 2
    endloop
  endfacet
  facet normal 0.30795 -0.946126 -0.100059
    outer loop
      vertex 0.391133 5.92487 2
      vertex 2.98926 5.92447 10
      vertex 0.389903 5.92447 2
    endloop
  endfacet
  facet normal 0.308058 -0.946088 -0.100094
    outer loop
      vertex 2.98926 5.92447 10
      vertex 0.391133 5.92487 2
      vertex 3.00364 5.92915 10
    endloop
  endfacet
  facet normal -0.363963 0.923876 0.118259
    outer loop
      vertex 0.0339093 6.86489 2
      vertex 2.61941 6.85943 10
      vertex 2.63327 6.86489 10
    endloop
  endfacet
  facet normal -0.363942 0.923885 0.118252
    outer loop
      vertex 2.61941 6.85943 10
      vertex 0.0339093 6.86489 2
      vertex 0.032878 6.86448 2
    endloop
  endfacet
  facet normal -0.134022 0.990021 0.0435463
    outer loop
      vertex 0.161553 6.89606 2
      vertex 2.74456 6.89384 10
      vertex 2.76091 6.89606 10
    endloop
  endfacet
  facet normal -0.134022 0.990021 0.0435463
    outer loop
      vertex 2.74456 6.89384 10
      vertex 0.161553 6.89606 2
      vertex 0.145202 6.89384 2
    endloop
  endfacet
  facet normal -0.0746093 0.996918 0.024242
    outer loop
      vertex 0.194433 6.89901 2
      vertex 2.77733 6.89778 10
      vertex 2.79379 6.89901 10
    endloop
  endfacet
  facet normal -0.0746087 0.996918 0.0242418
    outer loop
      vertex 2.77733 6.89778 10
      vertex 0.194433 6.89901 2
      vertex 0.177969 6.89778 2
    endloop
  endfacet
  facet normal -0.222029 0.972367 0.0721417
    outer loop
      vertex 0.112759 6.88796 2
      vertex 2.69606 6.88429 10
      vertex 2.71212 6.88796 10
    endloop
  endfacet
  facet normal -0.222029 0.972368 0.0721416
    outer loop
      vertex 2.69606 6.88429 10
      vertex 0.112759 6.88796 2
      vertex 0.0967003 6.88429 2
    endloop
  endfacet
  facet normal -0.307965 0.946121 0.100064
    outer loop
      vertex 0.0649845 6.87553 2
      vertex 2.66293 6.87507 10
      vertex 2.66434 6.87553 10
    endloop
  endfacet
  facet normal -0.308052 0.94609 0.100092
    outer loop
      vertex 2.66293 6.87507 10
      vertex 0.0649845 6.87553 2
      vertex 0.0504233 6.87079 2
    endloop
  endfacet
  facet normal -0.794891 0.549038 0.258276
    outer loop
      vertex -0.207923 6.68025 2
      vertex 2.39198 6.68104 10
      vertex -0.207378 6.68104 2
    endloop
  endfacet
  facet normal -0.794902 0.54902 0.258279
    outer loop
      vertex 2.39198 6.68104 10
      vertex -0.207923 6.68025 2
      vertex 2.38381 6.66921 10
    endloop
  endfacet
  facet normal -0.682985 0.695905 0.221915
    outer loop
      vertex -0.144303 6.75355 2
      vertex 2.44356 6.74227 10
      vertex 2.45505 6.75355 10
    endloop
  endfacet
  facet normal -0.682982 0.695909 0.221914
    outer loop
      vertex 2.44356 6.74227 10
      vertex -0.144303 6.75355 2
      vertex -0.155797 6.74227 2
    endloop
  endfacet
  facet normal -0.917341 -0.263901 0.298062
    outer loop
      vertex -0.277411 6.2605 2
      vertex 2.31759 6.27565 10
      vertex -0.28177 6.27565 2
    endloop
  endfacet
  facet normal -0.917343 -0.263894 0.298063
    outer loop
      vertex 2.31759 6.27565 10
      vertex -0.277411 6.2605 2
      vertex 2.32194 6.2605 10
    endloop
  endfacet
  facet normal -0.878681 -0.382634 0.285501
    outer loop
      vertex -0.260999 6.21509 2
      vertex 2.33799 6.21594 10
      vertex -0.261368 6.21594 2
    endloop
  endfacet
  facet normal -0.878655 -0.382699 0.285492
    outer loop
      vertex 2.33799 6.21594 10
      vertex -0.260999 6.21509 2
      vertex 2.34368 6.20288 10
    endloop
  endfacet
  facet normal -0.250956 -0.964558 0.0815404
    outer loop
      vertex 0.0967003 5.91571 2
      vertex 2.68013 5.91985 10
      vertex 0.0807701 5.91985 2
    endloop
  endfacet
  facet normal -0.250956 -0.964558 0.0815405
    outer loop
      vertex 2.68013 5.91985 10
      vertex 0.0967003 5.91571 2
      vertex 2.69606 5.91571 10
    endloop
  endfacet
  facet normal -0.936878 0.172027 0.30441
    outer loop
      vertex -0.288975 6.49369 2
      vertex 2.31009 6.49212 10
      vertex 2.31038 6.49369 10
    endloop
  endfacet
  facet normal -0.936893 0.171939 0.304415
    outer loop
      vertex 2.31009 6.49212 10
      vertex -0.288975 6.49369 2
      vertex -0.291651 6.47911 2
    endloop
  endfacet
  facet normal -0.936898 -0.171907 0.304417
    outer loop
      vertex -0.291651 6.32089 2
      vertex 2.30754 6.32178 10
      vertex -0.291814 6.32178 2
    endloop
  endfacet
  facet normal -0.936896 -0.171922 0.304416
    outer loop
      vertex 2.30754 6.32178 10
      vertex -0.291651 6.32089 2
      vertex 2.31009 6.30787 10
    endloop
  endfacet
  facet normal -0.866799 0.411507 0.28164
    outer loop
      vertex -0.255048 6.59857 2
      vertex 2.34499 6.60001 10
      vertex -0.248652 6.61205 2
    endloop
  endfacet
  facet normal -0.866807 0.411488 0.281643
    outer loop
      vertex 2.34499 6.60001 10
      vertex -0.255048 6.59857 2
      vertex 2.34431 6.59857 10
    endloop
  endfacet
  facet normal 0.723196 0.64944 -0.23498
    outer loop
      vertex 3.23188 6.71871 10
      vertex 0.631603 6.71974 2
      vertex 3.22194 6.72978 10
    endloop
  endfacet
  facet normal 0.723136 0.649514 -0.234961
    outer loop
      vertex 0.631603 6.71974 2
      vertex 3.23188 6.71871 10
      vertex 0.632527 6.71871 2
    endloop
  endfacet
  facet normal 0.703479 0.672957 -0.228574
    outer loop
      vertex 3.21004 6.74227 10
      vertex 0.611635 6.74128 2
      vertex 0.610685 6.74227 2
    endloop
  endfacet
  facet normal 0.703407 0.67304 -0.228551
    outer loop
      vertex 0.611635 6.74128 2
      vertex 3.21004 6.74227 10
      vertex 3.22035 6.7315 10
    endloop
  endfacet
  facet normal 0.308058 0.946088 -0.100094
    outer loop
      vertex 0.391133 6.87513 2
      vertex 2.98926 6.87553 10
      vertex 3.00364 6.87085 10
    endloop
  endfacet
  facet normal 0.30795 0.946126 -0.100059
    outer loop
      vertex 2.98926 6.87553 10
      vertex 0.391133 6.87513 2
      vertex 0.389903 6.87553 2
    endloop
  endfacet
  facet normal 0.866804 0.411496 -0.281642
    outer loop
      vertex 3.30298 6.61188 10
      vertex 0.703139 6.61289 2
      vertex 3.3025 6.61289 10
    endloop
  endfacet
  facet normal 0.86679 0.411527 -0.281637
    outer loop
      vertex 0.703139 6.61289 2
      vertex 3.30298 6.61188 10
      vertex 0.709334 6.59984 2
    endloop
  endfacet
  facet normal 0.945313 0.109732 -0.307151
    outer loop
      vertex 3.3502 6.44705 10
      vertex 0.750679 6.44846 2
      vertex 3.34851 6.46159 10
    endloop
  endfacet
  facet normal 0.945314 0.109721 -0.307151
    outer loop
      vertex 0.750679 6.44846 2
      vertex 3.3502 6.44705 10
      vertex 0.750841 6.44705 2
    endloop
  endfacet
  facet normal -0.163473 -0.985117 0.0531155
    outer loop
      vertex 0.145202 5.90616 2
      vertex 2.72829 5.90886 10
      vertex 0.128932 5.90886 2
    endloop
  endfacet
  facet normal -0.163472 -0.985117 0.0531151
    outer loop
      vertex 2.72829 5.90886 10
      vertex 0.145202 5.90616 2
      vertex 2.74456 5.90616 10
    endloop
  endfacet
  facet normal 0.418279 -0.898094 -0.135907
    outer loop
      vertex 0.452484 5.94814 2
      vertex 3.05065 5.94759 10
      vertex 0.451289 5.94759 2
    endloop
  endfacet
  facet normal 0.418401 -0.89803 -0.135947
    outer loop
      vertex 3.05065 5.94759 10
      vertex 0.452484 5.94814 2
      vertex 3.06432 5.95396 10
    endloop
  endfacet
  facet normal 0.866802 0.411502 -0.281641
    outer loop
      vertex 3.30929 6.59857 10
      vertex 0.709334 6.59984 2
      vertex 3.30298 6.61188 10
    endloop
  endfacet
  facet normal 0.866816 0.411468 -0.281645
    outer loop
      vertex 0.709334 6.59984 2
      vertex 3.30929 6.59857 10
      vertex 0.709935 6.59857 2
    endloop
  endfacet
  facet normal 0.909009 0.294054 -0.295355
    outer loop
      vertex 3.33166 6.5395 10
      vertex 0.731866 6.54083 2
      vertex 3.32714 6.55346 10
    endloop
  endfacet
  facet normal 0.909008 0.29406 -0.295354
    outer loop
      vertex 0.731866 6.54083 2
      vertex 3.33166 6.5395 10
      vertex 0.7323 6.5395 2
    endloop
  endfacet
  facet normal 0.917343 0.263894 -0.298063
    outer loop
      vertex 3.33602 6.52434 10
      vertex 0.7323 6.5395 2
      vertex 3.33166 6.5395 10
    endloop
  endfacet
  facet normal 0.917341 0.263901 -0.298062
    outer loop
      vertex 0.7323 6.5395 2
      vertex 3.33602 6.52434 10
      vertex 0.736658 6.52434 2
    endloop
  endfacet
  facet normal 0.924788 0.233406 -0.300482
    outer loop
      vertex 3.33987 6.50907 10
      vertex 0.736658 6.52434 2
      vertex 3.33602 6.52434 10
    endloop
  endfacet
  facet normal 0.924788 0.233406 -0.300482
    outer loop
      vertex 0.736658 6.52434 2
      vertex 3.33987 6.50907 10
      vertex 0.740513 6.50907 2
    endloop
  endfacet
  facet normal 0.889659 -0.353479 -0.289068
    outer loop
      vertex 3.31561 6.21594 10
      vertex 0.722094 6.23063 2
      vertex 3.32145 6.23063 10
    endloop
  endfacet
  facet normal 0.889658 -0.353482 -0.289067
    outer loop
      vertex 0.722094 6.23063 2
      vertex 3.31561 6.21594 10
      vertex 0.716256 6.21594 2
    endloop
  endfacet
  facet normal 0.936896 -0.171918 -0.304416
    outer loop
      vertex 3.34322 6.30631 10
      vertex 0.746702 6.32178 2
      vertex 3.34606 6.32178 10
    endloop
  endfacet
  facet normal 0.936896 -0.171922 -0.304416
    outer loop
      vertex 0.746702 6.32178 2
      vertex 3.34322 6.30631 10
      vertex 0.743863 6.30631 2
    endloop
  endfacet
  facet normal 0.878647 -0.382722 -0.28549
    outer loop
      vertex 3.30929 6.20143 10
      vertex 0.710495 6.20271 2
      vertex 3.31517 6.21492 10
    endloop
  endfacet
  facet normal 0.878642 -0.382734 -0.285488
    outer loop
      vertex 0.710495 6.20271 2
      vertex 3.30929 6.20143 10
      vertex 0.709935 6.20143 2
    endloop
  endfacet
  facet normal 0.826104 -0.495484 -0.268418
    outer loop
      vertex 3.27932 6.14548 10
      vertex 0.688145 6.15912 2
      vertex 3.2875 6.15912 10
    endloop
  endfacet
  facet normal 0.826106 -0.495481 -0.268418
    outer loop
      vertex 0.688145 6.15912 2
      vertex 3.27932 6.14548 10
      vertex 0.679962 6.14548 2
    endloop
  endfacet
  facet normal 0.250956 -0.964558 -0.0815404
    outer loop
      vertex 0.374118 5.91985 2
      vertex 2.95755 5.91571 10
      vertex 0.358187 5.91571 2
    endloop
  endfacet
  facet normal 0.250956 -0.964558 -0.0815406
    outer loop
      vertex 2.95755 5.91571 10
      vertex 0.374118 5.91985 2
      vertex 2.97348 5.91985 10
    endloop
  endfacet
  facet normal -0.0448083 0.99889 0.0145591
    outer loop
      vertex 0.210931 6.89975 2
      vertex 2.79379 6.89901 10
      vertex 2.81029 6.89975 10
    endloop
  endfacet
  facet normal -0.0448086 0.998889 0.0145592
    outer loop
      vertex 2.79379 6.89901 10
      vertex 0.210931 6.89975 2
      vertex 0.194433 6.89901 2
    endloop
  endfacet
  facet normal -0.104434 0.993953 0.0339327
    outer loop
      vertex 0.177969 6.89778 2
      vertex 2.7759 6.89763 10
      vertex 2.77733 6.89778 10
    endloop
  endfacet
  facet normal -0.104333 0.993964 0.0339
    outer loop
      vertex 2.7759 6.89763 10
      vertex 0.177969 6.89778 2
      vertex 0.162728 6.89618 2
    endloop
  endfacet
  facet normal -0.909025 -0.294 0.29536
    outer loop
      vertex -0.272555 6.24549 2
      vertex 2.32243 6.25899 10
      vertex -0.272838 6.24636 2
    endloop
  endfacet
  facet normal -0.909009 -0.294055 0.295355
    outer loop
      vertex 2.32243 6.25899 10
      vertex -0.272555 6.24549 2
      vertex 2.3268 6.24549 10
    endloop
  endfacet
  facet normal -0.363942 -0.923885 0.118252
    outer loop
      vertex 0.0339093 5.93511 2
      vertex 2.61941 5.94057 10
      vertex 0.032878 5.93552 2
    endloop
  endfacet
  facet normal -0.363963 -0.923876 0.118259
    outer loop
      vertex 2.61941 5.94057 10
      vertex 0.0339093 5.93511 2
      vertex 2.63327 5.93511 10
    endloop
  endfacet
  facet normal -0.336176 -0.935443 0.10923
    outer loop
      vertex 0.0493587 5.92956 2
      vertex 2.64731 5.93006 10
      vertex 0.0349545 5.93474 2
    endloop
  endfacet
  facet normal -0.336197 -0.935435 0.109237
    outer loop
      vertex 2.64731 5.93006 10
      vertex 0.0493587 5.92956 2
      vertex 2.64872 5.92956 10
    endloop
  endfacet
  facet normal -0.391418 -0.911382 0.127179
    outer loop
      vertex 0.0186516 5.94112 2
      vertex 2.60434 5.94699 10
      vertex 0.0176413 5.94156 2
    endloop
  endfacet
  facet normal -0.391359 -0.91141 0.12716
    outer loop
      vertex 2.60434 5.94699 10
      vertex 0.0186516 5.94112 2
      vertex 2.61801 5.94112 10
    endloop
  endfacet
  facet normal -0.661902 -0.718076 0.215065
    outer loop
      vertex -0.132444 6.03551 2
      vertex 2.4562 6.04539 10
      vertex -0.133184 6.0362 2
    endloop
  endfacet
  facet normal -0.661855 -0.718123 0.21505
    outer loop
      vertex 2.4562 6.04539 10
      vertex -0.132444 6.03551 2
      vertex 2.46691 6.03551 10
    endloop
  endfacet
  facet normal -0.703402 -0.673046 0.228549
    outer loop
      vertex -0.155797 6.05773 2
      vertex 2.44248 6.05885 10
      vertex -0.16623 6.06863 2
    endloop
  endfacet
  facet normal -0.703387 -0.673063 0.228544
    outer loop
      vertex 2.44248 6.05885 10
      vertex -0.155797 6.05773 2
      vertex 2.44356 6.05773 10
    endloop
  endfacet
  facet normal -0.948124 -0.0784718 0.308064
    outer loop
      vertex -0.295953 6.35295 2
      vertex 2.30327 6.35453 10
      vertex -0.297175 6.36771 2
    endloop
  endfacet
  facet normal -0.948126 -0.0784411 0.308065
    outer loop
      vertex 2.30327 6.35453 10
      vertex -0.295953 6.35295 2
      vertex 2.3034 6.35295 10
    endloop
  endfacet
  facet normal -0.931291 0.202816 0.302595
    outer loop
      vertex -0.288975 6.49369 2
      vertex 2.31373 6.50907 10
      vertex -0.285625 6.50907 2
    endloop
  endfacet
  facet normal -0.931292 0.202811 0.302595
    outer loop
      vertex 2.31373 6.50907 10
      vertex -0.288975 6.49369 2
      vertex 2.31038 6.49369 10
    endloop
  endfacet
  facet normal -0.878681 0.382634 0.285501
    outer loop
      vertex -0.261368 6.58406 2
      vertex 2.34368 6.59712 10
      vertex -0.260999 6.58491 2
    endloop
  endfacet
  facet normal -0.878655 0.382699 0.285492
    outer loop
      vertex 2.34368 6.59712 10
      vertex -0.261368 6.58406 2
      vertex 2.33799 6.58406 10
    endloop
  endfacet
  facet normal -0.866789 0.411532 0.281637
    outer loop
      vertex -0.248652 6.61205 2
      vertex 2.35111 6.61289 10
      vertex -0.248251 6.61289 2
    endloop
  endfacet
  facet normal -0.86679 0.411529 0.281637
    outer loop
      vertex 2.35111 6.61289 10
      vertex -0.248652 6.61205 2
      vertex 2.34499 6.60001 10
    endloop
  endfacet
  facet normal -0.909025 0.294 0.29536
    outer loop
      vertex -0.272838 6.55364 2
      vertex 2.3268 6.55451 10
      vertex -0.272555 6.55451 2
    endloop
  endfacet
  facet normal -0.909009 0.294055 0.295355
    outer loop
      vertex 2.3268 6.55451 10
      vertex -0.272838 6.55364 2
      vertex 2.32243 6.54101 10
    endloop
  endfacet
  facet normal -0.948127 0.0784342 0.308065
    outer loop
      vertex -0.297249 6.43139 2
      vertex 2.30327 6.44547 10
      vertex -0.297175 6.43229 2
    endloop
  endfacet
  facet normal -0.948125 0.0784589 0.308064
    outer loop
      vertex 2.30327 6.44547 10
      vertex -0.297249 6.43139 2
      vertex 2.30211 6.43139 10
    endloop
  endfacet
  facet normal -0.94157 -0.140893 0.305934
    outer loop
      vertex -0.291814 6.32178 2
      vertex 2.30522 6.33733 10
      vertex -0.294141 6.33733 2
    endloop
  endfacet
  facet normal -0.941571 -0.140881 0.305935
    outer loop
      vertex 2.30522 6.33733 10
      vertex -0.291814 6.32178 2
      vertex 2.30754 6.32178 10
    endloop
  endfacet
  facet normal 0.794863 0.549083 -0.258267
    outer loop
      vertex 3.26227 6.6801 10
      vertex 0.662266 6.68104 2
      vertex 3.26162 6.68104 10
    endloop
  endfacet
  facet normal 0.794898 0.549025 -0.258278
    outer loop
      vertex 0.662266 6.68104 2
      vertex 3.26227 6.6801 10
      vertex 0.670542 6.66906 2
    endloop
  endfacet
  facet normal 0.703343 0.673115 -0.22853
    outer loop
      vertex 3.22116 6.73066 10
      vertex 0.611635 6.74128 2
      vertex 3.22035 6.7315 10
    endloop
  endfacet
  facet normal 0.703407 0.673041 -0.228551
    outer loop
      vertex 0.611635 6.74128 2
      vertex 3.22116 6.73066 10
      vertex 0.621801 6.73066 2
    endloop
  endfacet
  facet normal 0.661852 0.718127 -0.215049
    outer loop
      vertex 0.599191 6.75355 2
      vertex 3.18669 6.76448 10
      vertex 3.19855 6.75355 10
    endloop
  endfacet
  facet normal 0.66185 0.718129 -0.215048
    outer loop
      vertex 3.18669 6.76448 10
      vertex 0.599191 6.75355 2
      vertex 0.587332 6.76448 2
    endloop
  endfacet
  facet normal 0.571019 0.799696 -0.185535
    outer loop
      vertex 0.549668 6.79508 2
      vertex 3.13582 6.80451 10
      vertex 3.14903 6.79508 10
    endloop
  endfacet
  facet normal 0.571015 0.7997 -0.185534
    outer loop
      vertex 3.13582 6.80451 10
      vertex 0.549668 6.79508 2
      vertex 0.53646 6.80451 2
    endloop
  endfacet
  facet normal 0.418401 0.89803 -0.135947
    outer loop
      vertex 0.452484 6.85186 2
      vertex 3.05065 6.85241 10
      vertex 3.06432 6.84604 10
    endloop
  endfacet
  facet normal 0.418279 0.898094 -0.135907
    outer loop
      vertex 3.05065 6.85241 10
      vertex 0.452484 6.85186 2
      vertex 0.451289 6.85241 2
    endloop
  endfacet
  facet normal 0.391385 0.911398 -0.127169
    outer loop
      vertex 0.451289 6.85241 2
      vertex 3.03678 6.85837 10
      vertex 3.05065 6.85241 10
    endloop
  endfacet
  facet normal 0.391376 0.911402 -0.127166
    outer loop
      vertex 3.03678 6.85837 10
      vertex 0.451289 6.85241 2
      vertex 0.450078 6.85293 2
    endloop
  endfacet
  facet normal 0.104356 0.993962 -0.0339072
    outer loop
      vertex 0.293335 6.89606 2
      vertex 2.87765 6.89764 10
      vertex 2.89269 6.89606 10
    endloop
  endfacet
  facet normal 0.104264 0.993972 -0.0338777
    outer loop
      vertex 2.87765 6.89764 10
      vertex 0.293335 6.89606 2
      vertex 0.292094 6.89619 2
    endloop
  endfacet
  facet normal 0.0149558 -0.999876 -0.00485944
    outer loop
      vertex 0.243957 5.90025 2
      vertex 2.8268 5.9 10
      vertex 0.227444 5.9 2
    endloop
  endfacet
  facet normal 0.0149558 -0.999876 -0.00485945
    outer loop
      vertex 2.8268 5.9 10
      vertex 0.243957 5.90025 2
      vertex 2.84331 5.90025 10
    endloop
  endfacet
  facet normal 0.899793 0.323881 -0.29236
    outer loop
      vertex 3.3268 6.55451 10
      vertex 0.722094 6.56937 2
      vertex 3.32145 6.56937 10
    endloop
  endfacet
  facet normal 0.899791 0.323884 -0.29236
    outer loop
      vertex 0.722094 6.56937 2
      vertex 3.3268 6.55451 10
      vertex 0.727443 6.55451 2
    endloop
  endfacet
  facet normal 0.878711 0.382558 -0.285511
    outer loop
      vertex 3.31561 6.58406 10
      vertex 0.710495 6.59729 2
      vertex 3.31517 6.58508 10
    endloop
  endfacet
  facet normal 0.87866 0.382687 -0.285494
    outer loop
      vertex 0.710495 6.59729 2
      vertex 3.31561 6.58406 10
      vertex 0.716256 6.58406 2
    endloop
  endfacet
  facet normal 0.950939 -0.0157065 -0.308979
    outer loop
      vertex 3.35227 6.38429 10
      vertex 0.753175 6.4 2
      vertex 3.35253 6.4 10
    endloop
  endfacet
  facet normal 0.950939 -0.0157065 -0.308979
    outer loop
      vertex 0.753175 6.4 2
      vertex 3.35227 6.38429 10
      vertex 0.752915 6.38429 2
    endloop
  endfacet
  facet normal 0.924788 -0.233406 -0.300482
    outer loop
      vertex 3.33602 6.27565 10
      vertex 0.740513 6.29093 2
      vertex 3.33987 6.29093 10
    endloop
  endfacet
  facet normal 0.924788 -0.233406 -0.300482
    outer loop
      vertex 0.740513 6.29093 2
      vertex 3.33602 6.27565 10
      vertex 0.736658 6.27565 2
    endloop
  endfacet
  facet normal 0.909008 -0.29406 -0.295354
    outer loop
      vertex 3.33166 6.2605 10
      vertex 0.731866 6.25916 2
      vertex 0.7323 6.2605 2
    endloop
  endfacet
  facet normal 0.909009 -0.294054 -0.295355
    outer loop
      vertex 0.731866 6.25916 2
      vertex 3.33166 6.2605 10
      vertex 3.32714 6.24654 10
    endloop
  endfacet
  facet normal 0.945314 -0.109721 -0.307151
    outer loop
      vertex 3.3502 6.35295 10
      vertex 0.750679 6.35154 2
      vertex 0.750841 6.35295 2
    endloop
  endfacet
  facet normal 0.945313 -0.109732 -0.307151
    outer loop
      vertex 0.750679 6.35154 2
      vertex 3.3502 6.35295 10
      vertex 3.34851 6.33841 10
    endloop
  endfacet
  facet normal 0.950002 -0.0470823 -0.308674
    outer loop
      vertex 3.35227 6.38429 10
      vertex 0.752845 6.38288 2
      vertex 0.752915 6.38429 2
    endloop
  endfacet
  facet normal 0.950001 -0.0471077 -0.308674
    outer loop
      vertex 0.752845 6.38288 2
      vertex 3.35227 6.38429 10
      vertex 3.35155 6.36969 10
    endloop
  endfacet
  facet normal 0.93127 -0.202921 -0.302588
    outer loop
      vertex 3.34299 6.30524 10
      vertex 0.743863 6.30631 2
      vertex 3.34322 6.30631 10
    endloop
  endfacet
  facet normal 0.931291 -0.202814 -0.302595
    outer loop
      vertex 0.743863 6.30631 2
      vertex 3.34299 6.30524 10
      vertex 0.740813 6.2923 2
    endloop
  endfacet
  facet normal 0.909032 -0.293977 -0.295362
    outer loop
      vertex 3.3268 6.24549 10
      vertex 0.731866 6.25916 2
      vertex 3.32714 6.24654 10
    endloop
  endfacet
  facet normal 0.909009 -0.294055 -0.295355
    outer loop
      vertex 0.731866 6.25916 2
      vertex 3.3268 6.24549 10
      vertex 0.727443 6.24549 2
    endloop
  endfacet
  facet normal 0.778093 -0.575025 -0.252818
    outer loop
      vertex 3.26094 6.11803 10
      vertex 0.662266 6.11896 2
      vertex 3.26162 6.11896 10
    endloop
  endfacet
  facet normal 0.778112 -0.574997 -0.252824
    outer loop
      vertex 0.662266 6.11896 2
      vertex 3.26094 6.11803 10
      vertex 0.653593 6.10722 2
    endloop
  endfacet
  facet normal 0.840504 -0.467944 -0.273096
    outer loop
      vertex 3.2875 6.15912 10
      vertex 0.688824 6.16034 2
      vertex 3.29468 6.17202 10
    endloop
  endfacet
  facet normal 0.840523 -0.467906 -0.273102
    outer loop
      vertex 0.688824 6.16034 2
      vertex 3.2875 6.15912 10
      vertex 0.688145 6.15912 2
    endloop
  endfacet
  facet normal 0.522099 -0.835844 -0.16964
    outer loop
      vertex 0.521807 5.98575 2
      vertex 3.1085 5.97784 10
      vertex 0.509144 5.97784 2
    endloop
  endfacet
  facet normal 0.522031 -0.835891 -0.169618
    outer loop
      vertex 3.1085 5.97784 10
      vertex 0.521807 5.98575 2
      vertex 3.10956 5.9785 10
    endloop
  endfacet
  facet normal 0.61768 -0.760389 -0.200697
    outer loop
      vertex 0.575116 6.02494 2
      vertex 3.16192 6.01474 10
      vertex 0.562557 6.01474 2
    endloop
  endfacet
  facet normal 0.617685 -0.760385 -0.200698
    outer loop
      vertex 3.16192 6.01474 10
      vertex 0.575116 6.02494 2
      vertex 3.17447 6.02494 10
    endloop
  endfacet
  facet normal 0.52225 -0.83574 -0.169689
    outer loop
      vertex 0.522948 5.98646 2
      vertex 3.10956 5.9785 10
      vertex 0.521807 5.98575 2
    endloop
  endfacet
  facet normal 0.522142 -0.835814 -0.169654
    outer loop
      vertex 3.10956 5.9785 10
      vertex 0.522948 5.98646 2
      vertex 3.12231 5.98646 10
    endloop
  endfacet
  facet normal 0.0746683 -0.996913 -0.0242612
    outer loop
      vertex 0.276919 5.90222 2
      vertex 2.8749 5.90212 10
      vertex 0.261684 5.90108 2
    endloop
  endfacet
  facet normal 0.0748278 -0.9969 -0.024313
    outer loop
      vertex 2.8749 5.90212 10
      vertex 0.276919 5.90222 2
      vertex 2.87628 5.90222 10
    endloop
  endfacet
  facet normal 0.308067 -0.946084 -0.100097
    outer loop
      vertex 0.405529 5.92956 2
      vertex 3.00364 5.92915 10
      vertex 0.391133 5.92487 2
    endloop
  endfacet
  facet normal 0.308009 -0.946105 -0.100078
    outer loop
      vertex 3.00364 5.92915 10
      vertex 0.405529 5.92956 2
      vertex 3.00489 5.92956 10
    endloop
  endfacet
  facet normal 0.39137 -0.911405 -0.127164
    outer loop
      vertex 0.450078 5.94707 2
      vertex 3.03559 5.94112 10
      vertex 0.436236 5.94112 2
    endloop
  endfacet
  facet normal 0.391276 -0.911449 -0.127133
    outer loop
      vertex 3.03559 5.94112 10
      vertex 0.450078 5.94707 2
      vertex 3.03678 5.94163 10
    endloop
  endfacet
  facet normal 0.222029 -0.972367 -0.0721417
    outer loop
      vertex 0.358187 5.91571 2
      vertex 2.94149 5.91204 10
      vertex 0.342128 5.91204 2
    endloop
  endfacet
  facet normal 0.222029 -0.972367 -0.0721417
    outer loop
      vertex 2.94149 5.91204 10
      vertex 0.358187 5.91571 2
      vertex 2.95755 5.91571 10
    endloop
  endfacet
  facet normal 0.19286 -0.979223 -0.0626642
    outer loop
      vertex 0.342128 5.91204 2
      vertex 2.92531 5.90886 10
      vertex 0.325956 5.90886 2
    endloop
  endfacet
  facet normal 0.192859 -0.979223 -0.0626638
    outer loop
      vertex 2.92531 5.90886 10
      vertex 0.342128 5.91204 2
      vertex 2.94149 5.91204 10
    endloop
  endfacet
  facet normal -0.878661 0.382685 0.285494
    outer loop
      vertex -0.255048 6.59857 2
      vertex 2.34368 6.59712 10
      vertex 2.34431 6.59857 10
    endloop
  endfacet
  facet normal -0.878651 0.382712 0.285491
    outer loop
      vertex 2.34368 6.59712 10
      vertex -0.255048 6.59857 2
      vertex -0.260999 6.58491 2
    endloop
  endfacet
  facet normal -0.931291 -0.202816 0.302595
    outer loop
      vertex -0.285625 6.29093 2
      vertex 2.31038 6.30631 10
      vertex -0.288975 6.30631 2
    endloop
  endfacet
  facet normal -0.931292 -0.202811 0.302595
    outer loop
      vertex 2.31038 6.30631 10
      vertex -0.285625 6.29093 2
      vertex 2.31373 6.29093 10
    endloop
  endfacet
  facet normal -0.936893 -0.171939 0.304415
    outer loop
      vertex -0.288975 6.30631 2
      vertex 2.31009 6.30787 10
      vertex -0.291651 6.32089 2
    endloop
  endfacet
  facet normal -0.936878 -0.172027 0.30441
    outer loop
      vertex 2.31009 6.30787 10
      vertex -0.288975 6.30631 2
      vertex 2.31038 6.30631 10
    endloop
  endfacet
  facet normal -0.742326 0.625121 0.241197
    outer loop
      vertex -0.187965 6.70645 2
      vertex 2.42071 6.71751 10
      vertex -0.187337 6.7072 2
    endloop
  endfacet
  facet normal -0.742258 0.62521 0.241174
    outer loop
      vertex 2.42071 6.71751 10
      vertex -0.187965 6.70645 2
      vertex 2.41139 6.70645 10
    endloop
  endfacet
  facet normal -0.760487 0.600502 0.247097
    outer loop
      vertex -0.188567 6.70569 2
      vertex 2.41139 6.70645 10
      vertex -0.187965 6.70645 2
    endloop
  endfacet
  facet normal -0.76052 0.600456 0.247108
    outer loop
      vertex 2.41139 6.70645 10
      vertex -0.188567 6.70569 2
      vertex 2.40245 6.69513 10
    endloop
  endfacet
  facet normal -0.418416 0.898023 0.135952
    outer loop
      vertex -0.0102502 6.84596 2
      vertex 2.58812 6.8455 10
      vertex 2.60159 6.85178 10
    endloop
  endfacet
  facet normal -0.418341 0.898061 0.135927
    outer loop
      vertex 2.58812 6.8455 10
      vertex -0.0102502 6.84596 2
      vertex -0.0112329 6.8455 2
    endloop
  endfacet
  facet normal -0.826106 -0.495481 0.268418
    outer loop
      vertex -0.225074 6.14548 2
      vertex 2.3661 6.15912 10
      vertex -0.233257 6.15912 2
    endloop
  endfacet
  facet normal -0.826104 -0.495484 0.268417
    outer loop
      vertex 2.3661 6.15912 10
      vertex -0.225074 6.14548 2
      vertex 2.37428 6.14548 10
    endloop
  endfacet
  facet normal -0.546899 -0.818123 0.177698
    outer loop
      vertex -0.0680607 5.98646 2
      vertex 2.51778 5.99549 10
      vertex -0.0815723 5.99549 2
    endloop
  endfacet
  facet normal -0.546904 -0.818119 0.1777
    outer loop
      vertex 2.51778 5.99549 10
      vertex -0.0680607 5.98646 2
      vertex 2.5313 5.98646 10
    endloop
  endfacet
  facet normal -0.640166 -0.739542 0.208002
    outer loop
      vertex -0.13168 6.03485 2
      vertex 2.46691 6.03551 10
      vertex -0.132444 6.03551 2
    endloop
  endfacet
  facet normal -0.640066 -0.739637 0.20797
    outer loop
      vertex 2.46691 6.03551 10
      vertex -0.13168 6.03485 2
      vertex 2.47796 6.02596 10
    endloop
  endfacet
  facet normal -0.661876 -0.718102 0.215056
    outer loop
      vertex -0.133184 6.0362 2
      vertex 2.45505 6.04645 10
      vertex -0.144303 6.04645 2
    endloop
  endfacet
  facet normal -0.66184 -0.718139 0.215045
    outer loop
      vertex 2.45505 6.04645 10
      vertex -0.133184 6.0362 2
      vertex 2.4562 6.04539 10
    endloop
  endfacet
  facet normal -0.682982 -0.695909 0.221914
    outer loop
      vertex -0.144303 6.04645 2
      vertex 2.44356 6.05773 10
      vertex -0.155797 6.05773 2
    endloop
  endfacet
  facet normal -0.682985 -0.695905 0.221915
    outer loop
      vertex 2.44356 6.05773 10
      vertex -0.144303 6.04645 2
      vertex 2.45505 6.04645 10
    endloop
  endfacet
  facet normal -0.840501 -0.467949 0.273095
    outer loop
      vertex -0.233257 6.15912 2
      vertex 2.36533 6.1605 10
      vertex -0.240529 6.17218 2
    endloop
  endfacet
  facet normal -0.840484 -0.467984 0.27309
    outer loop
      vertex 2.36533 6.1605 10
      vertex -0.233257 6.15912 2
      vertex 2.3661 6.15912 10
    endloop
  endfacet
  facet normal -0.878651 -0.382712 0.285491
    outer loop
      vertex -0.255048 6.20143 2
      vertex 2.34368 6.20288 10
      vertex -0.260999 6.21509 2
    endloop
  endfacet
  facet normal -0.878661 -0.382685 0.285494
    outer loop
      vertex 2.34368 6.20288 10
      vertex -0.255048 6.20143 2
      vertex 2.34431 6.20143 10
    endloop
  endfacet
  facet normal -0.760487 -0.600502 0.247097
    outer loop
      vertex -0.187965 6.09355 2
      vertex 2.40245 6.10487 10
      vertex -0.188567 6.09431 2
    endloop
  endfacet
  facet normal -0.76052 -0.600456 0.247108
    outer loop
      vertex 2.40245 6.10487 10
      vertex -0.187965 6.09355 2
      vertex 2.41139 6.09355 10
    endloop
  endfacet
  facet normal 0.810919 0.522481 -0.263484
    outer loop
      vertex 3.27932 6.65452 10
      vertex 0.671333 6.66791 2
      vertex 3.27069 6.66791 10
    endloop
  endfacet
  facet normal 0.810919 0.522481 -0.263484
    outer loop
      vertex 0.671333 6.66791 2
      vertex 3.27932 6.65452 10
      vertex 0.679962 6.65452 2
    endloop
  endfacet
  facet normal 0.826104 0.495484 -0.268417
    outer loop
      vertex 3.2875 6.64088 10
      vertex 0.679962 6.65452 2
      vertex 3.27932 6.65452 10
    endloop
  endfacet
  facet normal 0.826106 0.495481 -0.268418
    outer loop
      vertex 0.679962 6.65452 2
      vertex 3.2875 6.64088 10
      vertex 0.688145 6.64088 2
    endloop
  endfacet
  facet normal 0.778093 0.575025 -0.252818
    outer loop
      vertex 3.26162 6.68104 10
      vertex 0.653593 6.69278 2
      vertex 3.26094 6.68196 10
    endloop
  endfacet
  facet normal 0.778123 0.574981 -0.252827
    outer loop
      vertex 0.653593 6.69278 2
      vertex 3.26162 6.68104 10
      vertex 0.662266 6.68104 2
    endloop
  endfacet
  facet normal 0.640067 0.739637 -0.20797
    outer loop
      vertex 0.587332 6.76448 2
      vertex 3.17538 6.77427 10
      vertex 3.18669 6.76448 10
    endloop
  endfacet
  facet normal 0.640151 0.739557 -0.207997
    outer loop
      vertex 3.17538 6.77427 10
      vertex 0.587332 6.76448 2
      vertex 0.586297 6.76538 2
    endloop
  endfacet
  facet normal 0.617685 0.760385 -0.200698
    outer loop
      vertex 0.575116 6.77505 2
      vertex 3.16192 6.78526 10
      vertex 3.17447 6.77505 10
    endloop
  endfacet
  facet normal 0.61768 0.760389 -0.200697
    outer loop
      vertex 3.16192 6.78526 10
      vertex 0.575116 6.77505 2
      vertex 0.562557 6.78526 2
    endloop
  endfacet
  facet normal 0.496924 0.852641 -0.161461
    outer loop
      vertex 0.496216 6.8297 2
      vertex 3.09442 6.83037 10
      vertex 3.10742 6.82279 10
    endloop
  endfacet
  facet normal 0.496983 0.852603 -0.16148
    outer loop
      vertex 3.09442 6.83037 10
      vertex 0.496216 6.8297 2
      vertex 0.495063 6.83037 2
    endloop
  endfacet
  facet normal 0.546859 0.818152 -0.177685
    outer loop
      vertex 0.53646 6.80451 2
      vertex 3.12231 6.81354 10
      vertex 3.13582 6.80451 10
    endloop
  endfacet
  facet normal 0.546861 0.818151 -0.177686
    outer loop
      vertex 3.12231 6.81354 10
      vertex 0.53646 6.80451 2
      vertex 0.522948 6.81354 2
    endloop
  endfacet
  facet normal 0.522031 0.835891 -0.169618
    outer loop
      vertex 0.521807 6.81425 2
      vertex 3.1085 6.82216 10
      vertex 3.10956 6.8215 10
    endloop
  endfacet
  facet normal 0.522143 0.835814 -0.169654
    outer loop
      vertex 3.1085 6.82216 10
      vertex 0.521807 6.81425 2
      vertex 0.509144 6.82216 2
    endloop
  endfacet
  facet normal 0.363975 0.92387 -0.118263
    outer loop
      vertex 0.436236 6.85888 2
      vertex 3.02034 6.86489 10
      vertex 3.03559 6.85888 10
    endloop
  endfacet
  facet normal 0.363975 0.92387 -0.118263
    outer loop
      vertex 3.02034 6.86489 10
      vertex 0.436236 6.85888 2
      vertex 0.420978 6.86489 2
    endloop
  endfacet
  facet normal 0.391276 0.911449 -0.127133
    outer loop
      vertex 0.450078 6.85293 2
      vertex 3.03559 6.85888 10
      vertex 3.03678 6.85837 10
    endloop
  endfacet
  facet normal 0.39137 0.911405 -0.127164
    outer loop
      vertex 3.03559 6.85888 10
      vertex 0.450078 6.85293 2
      vertex 0.436236 6.85888 2
    endloop
  endfacet
  facet normal 0.336131 0.935461 -0.109216
    outer loop
      vertex 0.420978 6.86489 2
      vertex 3.00489 6.87044 10
      vertex 3.02034 6.86489 10
    endloop
  endfacet
  facet normal 0.336132 0.935461 -0.109216
    outer loop
      vertex 3.00489 6.87044 10
      vertex 0.420978 6.86489 2
      vertex 0.405529 6.87044 2
    endloop
  endfacet
  facet normal 0.279656 0.955791 -0.0908656
    outer loop
      vertex 0.389903 6.87553 2
      vertex 2.97475 6.87977 10
      vertex 2.98926 6.87553 10
    endloop
  endfacet
  facet normal 0.279597 0.95581 -0.0908466
    outer loop
      vertex 2.97475 6.87977 10
      vertex 0.389903 6.87553 2
      vertex 0.388663 6.87589 2
    endloop
  endfacet
  facet normal 0.279585 0.955814 -0.0908426
    outer loop
      vertex 0.388663 6.87589 2
      vertex 2.97348 6.88015 10
      vertex 2.97475 6.87977 10
    endloop
  endfacet
  facet normal 0.279651 0.955792 -0.090864
    outer loop
      vertex 2.97348 6.88015 10
      vertex 0.388663 6.87589 2
      vertex 0.374118 6.88015 2
    endloop
  endfacet
  facet normal 0.948124 0.0784743 -0.308064
    outer loop
      vertex 3.3502 6.44705 10
      vertex 0.750958 6.44565 2
      vertex 0.750841 6.44705 2
    endloop
  endfacet
  facet normal 0.948124 0.0784753 -0.308064
    outer loop
      vertex 0.750958 6.44565 2
      vertex 3.3502 6.44705 10
      vertex 3.35141 6.43248 10
    endloop
  endfacet
  facet normal 0.93127 0.202921 -0.302588
    outer loop
      vertex 3.34322 6.49369 10
      vertex 0.740813 6.5077 2
      vertex 3.34299 6.49476 10
    endloop
  endfacet
  facet normal 0.931291 0.202814 -0.302595
    outer loop
      vertex 0.740813 6.5077 2
      vertex 3.34322 6.49369 10
      vertex 0.743863 6.49369 2
    endloop
  endfacet
  facet normal 0.936896 0.171918 -0.304416
    outer loop
      vertex 3.34606 6.47822 10
      vertex 0.743863 6.49369 2
      vertex 3.34322 6.49369 10
    endloop
  endfacet
  facet normal 0.936896 0.171922 -0.304416
    outer loop
      vertex 0.743863 6.49369 2
      vertex 3.34606 6.47822 10
      vertex 0.746702 6.47822 2
    endloop
  endfacet
  facet normal 0.931291 0.202812 -0.302595
    outer loop
      vertex 3.33987 6.50907 10
      vertex 0.740813 6.5077 2
      vertex 0.740513 6.50907 2
    endloop
  endfacet
  facet normal 0.931287 0.202832 -0.302594
    outer loop
      vertex 0.740813 6.5077 2
      vertex 3.33987 6.50907 10
      vertex 3.34299 6.49476 10
    endloop
  endfacet
  facet normal 0.363975 -0.92387 -0.118263
    outer loop
      vertex 0.436236 5.94112 2
      vertex 3.02034 5.93511 10
      vertex 0.420978 5.93511 2
    endloop
  endfacet
  facet normal 0.363975 -0.92387 -0.118263
    outer loop
      vertex 3.02034 5.93511 10
      vertex 0.436236 5.94112 2
      vertex 3.03559 5.94112 10
    endloop
  endfacet
  facet normal 0.391376 -0.911402 -0.127166
    outer loop
      vertex 0.451289 5.94759 2
      vertex 3.03678 5.94163 10
      vertex 0.450078 5.94707 2
    endloop
  endfacet
  facet normal 0.391385 -0.911398 -0.127169
    outer loop
      vertex 3.03678 5.94163 10
      vertex 0.451289 5.94759 2
      vertex 3.05065 5.94759 10
    endloop
  endfacet
  facet normal 0.854084 0.439919 -0.277509
    outer loop
      vertex 3.3025 6.61289 10
      vertex 0.695873 6.627 2
      vertex 3.29523 6.627 10
    endloop
  endfacet
  facet normal 0.854084 0.439919 -0.277509
    outer loop
      vertex 0.695873 6.627 2
      vertex 3.3025 6.61289 10
      vertex 0.703139 6.61289 2
    endloop
  endfacet
  facet normal 0.899793 -0.323881 -0.29236
    outer loop
      vertex 3.32145 6.23063 10
      vertex 0.727443 6.24549 2
      vertex 3.3268 6.24549 10
    endloop
  endfacet
  facet normal 0.899791 -0.323884 -0.29236
    outer loop
      vertex 0.727443 6.24549 2
      vertex 3.32145 6.23063 10
      vertex 0.722094 6.23063 2
    endloop
  endfacet
  facet normal 0.941569 -0.140895 -0.305934
    outer loop
      vertex 3.34606 6.32178 10
      vertex 0.749029 6.33733 2
      vertex 3.34839 6.33733 10
    endloop
  endfacet
  facet normal 0.941569 -0.140895 -0.305934
    outer loop
      vertex 0.749029 6.33733 2
      vertex 3.34606 6.32178 10
      vertex 0.746702 6.32178 2
    endloop
  endfacet
  facet normal 0.948124 -0.0784753 -0.308064
    outer loop
      vertex 3.3502 6.35295 10
      vertex 0.750958 6.35435 2
      vertex 3.35141 6.36752 10
    endloop
  endfacet
  facet normal 0.948124 -0.0784743 -0.308064
    outer loop
      vertex 0.750958 6.35435 2
      vertex 3.3502 6.35295 10
      vertex 0.750841 6.35295 2
    endloop
  endfacet
  facet normal 0.948128 -0.0784182 -0.308065
    outer loop
      vertex 3.35141 6.36752 10
      vertex 0.752137 6.3686 2
      vertex 3.35149 6.3686 10
    endloop
  endfacet
  facet normal 0.948125 -0.0784514 -0.308065
    outer loop
      vertex 0.752137 6.3686 2
      vertex 3.35141 6.36752 10
      vertex 0.750958 6.35435 2
    endloop
  endfacet
  facet normal 0.866816 -0.411468 -0.281645
    outer loop
      vertex 3.30929 6.20143 10
      vertex 0.709334 6.20016 2
      vertex 0.709935 6.20143 2
    endloop
  endfacet
  facet normal 0.866802 -0.411502 -0.281641
    outer loop
      vertex 0.709334 6.20016 2
      vertex 3.30929 6.20143 10
      vertex 3.30298 6.18812 10
    endloop
  endfacet
  facet normal 0.72319 -0.649447 -0.234979
    outer loop
      vertex 3.22116 6.06934 10
      vertex 0.631603 6.08026 2
      vertex 3.22194 6.07022 10
    endloop
  endfacet
  facet normal 0.723188 -0.64945 -0.234978
    outer loop
      vertex 0.631603 6.08026 2
      vertex 3.22116 6.06934 10
      vertex 0.621801 6.06934 2
    endloop
  endfacet
  facet normal 0.496952 -0.852623 -0.16147
    outer loop
      vertex 0.509144 5.97784 2
      vertex 3.10742 5.97721 10
      vertex 0.496216 5.9703 2
    endloop
  endfacet
  facet normal 0.497 -0.852592 -0.161485
    outer loop
      vertex 3.10742 5.97721 10
      vertex 0.509144 5.97784 2
      vertex 3.1085 5.97784 10
    endloop
  endfacet
  facet normal 0.594639 -0.780432 -0.19321
    outer loop
      vertex 0.562557 6.01474 2
      vertex 3.14903 6.00492 10
      vertex 0.549668 6.00492 2
    endloop
  endfacet
  facet normal 0.594634 -0.780436 -0.193208
    outer loop
      vertex 3.14903 6.00492 10
      vertex 0.562557 6.01474 2
      vertex 3.16192 6.01474 10
    endloop
  endfacet
  facet normal 0.640045 -0.739658 -0.207963
    outer loop
      vertex 0.586297 6.03462 2
      vertex 3.17447 6.02494 10
      vertex 0.575116 6.02494 2
    endloop
  endfacet
  facet normal 0.640128 -0.739578 -0.20799
    outer loop
      vertex 3.17447 6.02494 10
      vertex 0.586297 6.03462 2
      vertex 3.17538 6.02573 10
    endloop
  endfacet
  facet normal 0.639964 -0.739735 -0.207937
    outer loop
      vertex 0.587332 6.03551 2
      vertex 3.17538 6.02573 10
      vertex 0.586297 6.03462 2
    endloop
  endfacet
  facet normal 0.640032 -0.73967 -0.207959
    outer loop
      vertex 3.17538 6.02573 10
      vertex 0.587332 6.03551 2
      vertex 3.18669 6.03551 10
    endloop
  endfacet
  facet normal 0.496983 -0.852603 -0.16148
    outer loop
      vertex 0.496216 5.9703 2
      vertex 3.09442 5.96963 10
      vertex 0.495063 5.96963 2
    endloop
  endfacet
  facet normal 0.496924 -0.852641 -0.161461
    outer loop
      vertex 3.09442 5.96963 10
      vertex 0.496216 5.9703 2
      vertex 3.10742 5.97721 10
    endloop
  endfacet
  facet normal 0.47118 -0.868649 -0.153096
    outer loop
      vertex 0.495063 5.96963 2
      vertex 3.08007 5.96185 10
      vertex 0.480716 5.96185 2
    endloop
  endfacet
  facet normal 0.471185 -0.868646 -0.153097
    outer loop
      vertex 3.08007 5.96185 10
      vertex 0.495063 5.96963 2
      vertex 3.09442 5.96963 10
    endloop
  endfacet
  facet normal 0.445041 -0.883758 -0.144603
    outer loop
      vertex 0.480716 5.96185 2
      vertex 3.06548 5.9545 10
      vertex 0.466121 5.9545 2
    endloop
  endfacet
  facet normal 0.445041 -0.883758 -0.144603
    outer loop
      vertex 3.06548 5.9545 10
      vertex 0.480716 5.96185 2
      vertex 3.08007 5.96185 10
    endloop
  endfacet
  facet normal 0.418423 -0.898019 -0.135954
    outer loop
      vertex 0.466121 5.9545 2
      vertex 3.06432 5.95396 10
      vertex 0.452484 5.94814 2
    endloop
  endfacet
  facet normal 0.418431 -0.898015 -0.135957
    outer loop
      vertex 3.06432 5.95396 10
      vertex 0.466121 5.9545 2
      vertex 3.06548 5.9545 10
    endloop
  endfacet
  facet normal 0.546899 -0.818122 -0.177698
    outer loop
      vertex 0.53646 5.99549 2
      vertex 3.12231 5.98646 10
      vertex 0.522948 5.98646 2
    endloop
  endfacet
  facet normal 0.546898 -0.818124 -0.177698
    outer loop
      vertex 3.12231 5.98646 10
      vertex 0.53646 5.99549 2
      vertex 3.13582 5.99549 10
    endloop
  endfacet
  facet normal 0.104349 -0.993963 -0.0339051
    outer loop
      vertex 0.292094 5.90381 2
      vertex 2.87628 5.90222 10
      vertex 0.276919 5.90222 2
    endloop
  endfacet
  facet normal 0.104229 -0.993976 -0.0338664
    outer loop
      vertex 2.87628 5.90222 10
      vertex 0.292094 5.90381 2
      vertex 2.87765 5.90236 10
    endloop
  endfacet
  facet normal 0.0447509 -0.998892 -0.0145405
    outer loop
      vertex 0.260455 5.90099 2
      vertex 2.84331 5.90025 10
      vertex 0.243957 5.90025 2
    endloop
  endfacet
  facet normal 0.0447507 -0.998892 -0.0145404
    outer loop
      vertex 2.84331 5.90025 10
      vertex 0.260455 5.90099 2
      vertex 2.85981 5.90099 10
    endloop
  endfacet
  facet normal 0.279597 -0.95581 -0.0908466
    outer loop
      vertex 0.389903 5.92447 2
      vertex 2.97475 5.92022 10
      vertex 0.388663 5.92411 2
    endloop
  endfacet
  facet normal 0.279656 -0.955791 -0.0908656
    outer loop
      vertex 2.97475 5.92022 10
      vertex 0.389903 5.92447 2
      vertex 2.98926 5.92447 10
    endloop
  endfacet
  facet normal -0.945314 0.109729 0.307151
    outer loop
      vertex -0.295953 6.44705 2
      vertex 2.30359 6.44864 10
      vertex -0.294245 6.46177 2
    endloop
  endfacet
  facet normal -0.94531 0.109764 0.30715
    outer loop
      vertex 2.30359 6.44864 10
      vertex -0.295953 6.44705 2
      vertex 2.3034 6.44705 10
    endloop
  endfacet
  facet normal -0.163528 0.985107 0.0531333
    outer loop
      vertex 0.145202 6.89384 2
      vertex 2.72829 6.89114 10
      vertex 2.74456 6.89384 10
    endloop
  endfacet
  facet normal -0.163529 0.985107 0.0531337
    outer loop
      vertex 2.72829 6.89114 10
      vertex 0.145202 6.89384 2
      vertex 0.128932 6.89114 2
    endloop
  endfacet
  facet normal -0.571013 0.799701 0.185533
    outer loop
      vertex -0.0815723 6.80451 2
      vertex 2.50458 6.79508 10
      vertex 2.51778 6.80451 10
    endloop
  endfacet
  facet normal -0.571015 0.799699 0.185534
    outer loop
      vertex 2.50458 6.79508 10
      vertex -0.0815723 6.80451 2
      vertex -0.0947802 6.79508 2
    endloop
  endfacet
  facet normal -0.72319 0.649447 0.234979
    outer loop
      vertex -0.177639 6.71871 2
      vertex 2.42277 6.71988 10
      vertex -0.167571 6.72992 2
    endloop
  endfacet
  facet normal -0.723243 0.649382 0.234996
    outer loop
      vertex 2.42277 6.71988 10
      vertex -0.177639 6.71871 2
      vertex 2.42172 6.71871 10
    endloop
  endfacet
  facet normal -0.703476 0.67296 0.228573
    outer loop
      vertex -0.166913 6.73066 2
      vertex 2.44248 6.74115 10
      vertex -0.16623 6.73137 2
    endloop
  endfacet
  facet normal -0.703442 0.673 0.228562
    outer loop
      vertex 2.44248 6.74115 10
      vertex -0.166913 6.73066 2
      vertex 2.43244 6.73066 10
    endloop
  endfacet
  facet normal -0.336197 0.935435 0.109237
    outer loop
      vertex 0.0493587 6.87044 2
      vertex 2.64731 6.86994 10
      vertex 2.64872 6.87044 10
    endloop
  endfacet
  facet normal -0.336122 0.935465 0.109213
    outer loop
      vertex 2.64731 6.86994 10
      vertex 0.0493587 6.87044 2
      vertex 0.0349545 6.86526 2
    endloop
  endfacet
  facet normal -0.66184 0.718139 0.215045
    outer loop
      vertex -0.133184 6.7638 2
      vertex 2.45505 6.75355 10
      vertex 2.4562 6.75461 10
    endloop
  endfacet
  facet normal -0.661844 0.718135 0.215046
    outer loop
      vertex 2.45505 6.75355 10
      vertex -0.133184 6.7638 2
      vertex -0.144303 6.75355 2
    endloop
  endfacet
  facet normal -0.0447509 -0.998892 0.0145405
    outer loop
      vertex 0.210931 5.90025 2
      vertex 2.79379 5.90099 10
      vertex 0.194433 5.90099 2
    endloop
  endfacet
  facet normal -0.0447507 -0.998892 0.0145404
    outer loop
      vertex 2.79379 5.90099 10
      vertex 0.210931 5.90025 2
      vertex 2.81029 5.90025 10
    endloop
  endfacet
  facet normal -0.336288 -0.935399 0.109267
    outer loop
      vertex 0.0349545 5.93474 2
      vertex 2.63327 5.93511 10
      vertex 0.0339093 5.93511 2
    endloop
  endfacet
  facet normal -0.3362 -0.935434 0.109238
    outer loop
      vertex 2.63327 5.93511 10
      vertex 0.0349545 5.93474 2
      vertex 2.64731 5.93006 10
    endloop
  endfacet
  facet normal -0.363976 -0.92387 0.118263
    outer loop
      vertex 0.032878 5.93552 2
      vertex 2.61801 5.94112 10
      vertex 0.0186516 5.94112 2
    endloop
  endfacet
  facet normal -0.363892 -0.923907 0.118236
    outer loop
      vertex 2.61801 5.94112 10
      vertex 0.032878 5.93552 2
      vertex 2.61941 5.94057 10
    endloop
  endfacet
  facet normal -0.571015 -0.799699 0.185534
    outer loop
      vertex -0.0815723 5.99549 2
      vertex 2.50458 6.00492 10
      vertex -0.0947802 6.00492 2
    endloop
  endfacet
  facet normal -0.571013 -0.799701 0.185533
    outer loop
      vertex 2.50458 6.00492 10
      vertex -0.0815723 5.99549 2
      vertex 2.51778 5.99549 10
    endloop
  endfacet
  facet normal -0.899792 -0.323882 0.29236
    outer loop
      vertex -0.267206 6.23063 2
      vertex 2.3268 6.24549 10
      vertex -0.272555 6.24549 2
    endloop
  endfacet
  facet normal -0.899793 -0.323881 0.29236
    outer loop
      vertex 2.3268 6.24549 10
      vertex -0.267206 6.23063 2
      vertex 2.33215 6.23063 10
    endloop
  endfacet
  facet normal -0.742326 -0.625121 0.241196
    outer loop
      vertex -0.187337 6.0928 2
      vertex 2.41139 6.09355 10
      vertex -0.187965 6.09355 2
    endloop
  endfacet
  facet normal -0.742258 -0.62521 0.241174
    outer loop
      vertex 2.41139 6.09355 10
      vertex -0.187337 6.0928 2
      vertex 2.42071 6.08249 10
    endloop
  endfacet
  facet normal -0.760505 -0.600476 0.247103
    outer loop
      vertex -0.197881 6.10611 2
      vertex 2.40245 6.10487 10
      vertex 2.40148 6.10611 10
    endloop
  endfacet
  facet normal -0.760548 -0.600416 0.247117
    outer loop
      vertex 2.40245 6.10487 10
      vertex -0.197881 6.10611 2
      vertex -0.188567 6.09431 2
    endloop
  endfacet
  facet normal -0.854085 0.439918 0.277509
    outer loop
      vertex -0.248251 6.61289 2
      vertex 2.35837 6.627 10
      vertex -0.240986 6.627 2
    endloop
  endfacet
  facet normal -0.854084 0.439919 0.277509
    outer loop
      vertex 2.35837 6.627 10
      vertex -0.248251 6.61289 2
      vertex 2.35111 6.61289 10
    endloop
  endfacet
  facet normal -0.840538 0.467876 0.273107
    outer loop
      vertex -0.240986 6.627 2
      vertex 2.36533 6.6395 10
      vertex -0.240529 6.62782 2
    endloop
  endfacet
  facet normal -0.840517 0.467918 0.273101
    outer loop
      vertex 2.36533 6.6395 10
      vertex -0.240986 6.627 2
      vertex 2.35837 6.627 10
    endloop
  endfacet
  facet normal 0.742232 0.625244 -0.241166
    outer loop
      vertex 3.24221 6.70645 10
      vertex 0.632527 6.71871 2
      vertex 3.23188 6.71871 10
    endloop
  endfacet
  facet normal 0.742236 0.62524 -0.241167
    outer loop
      vertex 0.632527 6.71871 2
      vertex 3.24221 6.70645 10
      vertex 0.642853 6.70645 2
    endloop
  endfacet
  facet normal 0.760545 0.600421 -0.247116
    outer loop
      vertex 3.25213 6.69389 10
      vertex 0.642853 6.70645 2
      vertex 3.24221 6.70645 10
    endloop
  endfacet
  facet normal 0.760546 0.600419 -0.247116
    outer loop
      vertex 0.642853 6.70645 2
      vertex 3.25213 6.69389 10
      vertex 0.652769 6.69389 2
    endloop
  endfacet
  facet normal 0.794908 0.549011 -0.258281
    outer loop
      vertex 3.27069 6.66791 10
      vertex 0.670542 6.66906 2
      vertex 3.26227 6.6801 10
    endloop
  endfacet
  facet normal 0.794858 0.54909 -0.258265
    outer loop
      vertex 0.670542 6.66906 2
      vertex 3.27069 6.66791 10
      vertex 0.671333 6.66791 2
    endloop
  endfacet
  facet normal 0.640128 0.739578 -0.20799
    outer loop
      vertex 0.586297 6.76538 2
      vertex 3.17447 6.77505 10
      vertex 3.17538 6.77427 10
    endloop
  endfacet
  facet normal 0.640062 0.739642 -0.207969
    outer loop
      vertex 3.17447 6.77505 10
      vertex 0.586297 6.76538 2
      vertex 0.575116 6.77505 2
    endloop
  endfacet
  facet normal 0.497 0.852592 -0.161485
    outer loop
      vertex 0.509144 6.82216 2
      vertex 3.10742 6.82279 10
      vertex 3.1085 6.82216 10
    endloop
  endfacet
  facet normal 0.496952 0.852623 -0.16147
    outer loop
      vertex 3.10742 6.82279 10
      vertex 0.509144 6.82216 2
      vertex 0.496216 6.8297 2
    endloop
  endfacet
  facet normal 0.445041 0.883758 -0.144603
    outer loop
      vertex 0.480716 6.83815 2
      vertex 3.06548 6.8455 10
      vertex 3.08007 6.83815 10
    endloop
  endfacet
  facet normal 0.445041 0.883758 -0.144603
    outer loop
      vertex 3.06548 6.8455 10
      vertex 0.480716 6.83815 2
      vertex 0.466121 6.8455 2
    endloop
  endfacet
  facet normal 0.418431 0.898015 -0.135957
    outer loop
      vertex 0.466121 6.8455 2
      vertex 3.06432 6.84604 10
      vertex 3.06548 6.8455 10
    endloop
  endfacet
  facet normal 0.418423 0.898019 -0.135954
    outer loop
      vertex 3.06432 6.84604 10
      vertex 0.466121 6.8455 2
      vertex 0.452484 6.85186 2
    endloop
  endfacet
  facet normal 0.308009 0.946105 -0.100078
    outer loop
      vertex 0.405529 6.87044 2
      vertex 3.00364 6.87085 10
      vertex 3.00489 6.87044 10
    endloop
  endfacet
  facet normal 0.308067 0.946084 -0.100097
    outer loop
      vertex 3.00364 6.87085 10
      vertex 0.405529 6.87044 2
      vertex 0.391133 6.87513 2
    endloop
  endfacet
  facet normal 0.250956 0.964558 -0.0815406
    outer loop
      vertex 0.374118 6.88015 2
      vertex 2.95755 6.88429 10
      vertex 2.97348 6.88015 10
    endloop
  endfacet
  facet normal 0.250956 0.964558 -0.0815404
    outer loop
      vertex 2.95755 6.88429 10
      vertex 0.374118 6.88015 2
      vertex 0.358187 6.88429 2
    endloop
  endfacet
  facet normal 0.0744851 0.996928 -0.0242017
    outer loop
      vertex 0.276919 6.89778 2
      vertex 2.8749 6.89788 10
      vertex 2.87628 6.89778 10
    endloop
  endfacet
  facet normal 0.0746062 0.996918 -0.024241
    outer loop
      vertex 2.8749 6.89788 10
      vertex 0.276919 6.89778 2
      vertex 0.261684 6.89892 2
    endloop
  endfacet
  facet normal 0.074616 0.996918 -0.0242442
    outer loop
      vertex 0.261684 6.89892 2
      vertex 2.85981 6.89901 10
      vertex 2.8749 6.89788 10
    endloop
  endfacet
  facet normal 0.0746352 0.996916 -0.0242504
    outer loop
      vertex 2.85981 6.89901 10
      vertex 0.261684 6.89892 2
      vertex 0.260455 6.89901 2
    endloop
  endfacet
  facet normal 0.222029 0.972367 -0.0721417
    outer loop
      vertex 0.358187 6.88429 2
      vertex 2.94149 6.88796 10
      vertex 2.95755 6.88429 10
    endloop
  endfacet
  facet normal 0.222029 0.972367 -0.0721417
    outer loop
      vertex 2.94149 6.88796 10
      vertex 0.358187 6.88429 2
      vertex 0.342128 6.88796 2
    endloop
  endfacet
  facet normal 0.192859 0.979223 -0.0626638
    outer loop
      vertex 0.342128 6.88796 2
      vertex 2.92531 6.89114 10
      vertex 2.94149 6.88796 10
    endloop
  endfacet
  facet normal 0.19286 0.979223 -0.0626642
    outer loop
      vertex 2.92531 6.89114 10
      vertex 0.342128 6.88796 2
      vertex 0.325956 6.89114 2
    endloop
  endfacet
  facet normal 0.950003 0.0470609 -0.308675
    outer loop
      vertex 3.35155 6.43031 10
      vertex 0.752137 6.43139 2
      vertex 3.35149 6.43139 10
    endloop
  endfacet
  facet normal 0.95 0.0471186 -0.308674
    outer loop
      vertex 0.752137 6.43139 2
      vertex 3.35155 6.43031 10
      vertex 0.752845 6.41711 2
    endloop
  endfacet
  facet normal 0.948128 0.0784182 -0.308065
    outer loop
      vertex 3.35149 6.43139 10
      vertex 0.750958 6.44565 2
      vertex 3.35141 6.43248 10
    endloop
  endfacet
  facet normal 0.948125 0.0784514 -0.308065
    outer loop
      vertex 0.750958 6.44565 2
      vertex 3.35149 6.43139 10
      vertex 0.752137 6.43139 2
    endloop
  endfacet
  facet normal 0.889659 0.353479 -0.289068
    outer loop
      vertex 3.32145 6.56937 10
      vertex 0.716256 6.58406 2
      vertex 3.31561 6.58406 10
    endloop
  endfacet
  facet normal 0.889658 0.353482 -0.289067
    outer loop
      vertex 0.716256 6.58406 2
      vertex 3.32145 6.56937 10
      vertex 0.722094 6.56937 2
    endloop
  endfacet
  facet normal 0.840486 0.467979 -0.27309
    outer loop
      vertex 3.29523 6.627 10
      vertex 0.688824 6.63966 2
      vertex 3.29468 6.62798 10
    endloop
  endfacet
  facet normal 0.84051 0.467932 -0.273098
    outer loop
      vertex 0.688824 6.63966 2
      vertex 3.29523 6.627 10
      vertex 0.695873 6.627 2
    endloop
  endfacet
  facet normal 0.945322 -0.109654 -0.307153
    outer loop
      vertex 3.34839 6.33733 10
      vertex 0.750679 6.35154 2
      vertex 3.34851 6.33841 10
    endloop
  endfacet
  facet normal 0.945312 -0.109747 -0.30715
    outer loop
      vertex 0.750679 6.35154 2
      vertex 3.34839 6.33733 10
      vertex 0.749029 6.33733 2
    endloop
  endfacet
  facet normal 0.866804 -0.411496 -0.281642
    outer loop
      vertex 3.3025 6.18711 10
      vertex 0.709334 6.20016 2
      vertex 3.30298 6.18812 10
    endloop
  endfacet
  facet normal 0.86679 -0.411527 -0.281637
    outer loop
      vertex 0.709334 6.20016 2
      vertex 3.3025 6.18711 10
      vertex 0.703139 6.18711 2
    endloop
  endfacet
  facet normal 0.854084 -0.439919 -0.277509
    outer loop
      vertex 3.29523 6.173 10
      vertex 0.703139 6.18711 2
      vertex 3.3025 6.18711 10
    endloop
  endfacet
  facet normal 0.854084 -0.439919 -0.277509
    outer loop
      vertex 0.703139 6.18711 2
      vertex 3.29523 6.173 10
      vertex 0.695873 6.173 2
    endloop
  endfacet
  facet normal 0.794858 -0.54909 -0.258265
    outer loop
      vertex 3.27069 6.13209 10
      vertex 0.670542 6.13094 2
      vertex 0.671333 6.13209 2
    endloop
  endfacet
  facet normal 0.794908 -0.549011 -0.258281
    outer loop
      vertex 0.670542 6.13094 2
      vertex 3.27069 6.13209 10
      vertex 3.26227 6.1199 10
    endloop
  endfacet
  facet normal 0.778101 -0.575014 -0.25282
    outer loop
      vertex 3.25213 6.10611 10
      vertex 0.653593 6.10722 2
      vertex 3.26094 6.11803 10
    endloop
  endfacet
  facet normal 0.778049 -0.575092 -0.252803
    outer loop
      vertex 0.653593 6.10722 2
      vertex 3.25213 6.10611 10
      vertex 0.652769 6.10611 2
    endloop
  endfacet
  facet normal 0.682982 -0.695909 -0.221914
    outer loop
      vertex 0.610685 6.05773 2
      vertex 3.19855 6.04645 10
      vertex 0.599191 6.04645 2
    endloop
  endfacet
  facet normal 0.682985 -0.695905 -0.221915
    outer loop
      vertex 3.19855 6.04645 10
      vertex 0.610685 6.05773 2
      vertex 3.21004 6.05773 10
    endloop
  endfacet
  facet normal 0.742232 -0.625244 -0.241166
    outer loop
      vertex 3.23188 6.08129 10
      vertex 0.642853 6.09355 2
      vertex 3.24221 6.09355 10
    endloop
  endfacet
  facet normal 0.742236 -0.62524 -0.241167
    outer loop
      vertex 0.642853 6.09355 2
      vertex 3.23188 6.08129 10
      vertex 0.632527 6.08129 2
    endloop
  endfacet
  facet normal 0.723136 -0.649514 -0.234961
    outer loop
      vertex 3.23188 6.08129 10
      vertex 0.631603 6.08026 2
      vertex 0.632527 6.08129 2
    endloop
  endfacet
  facet normal 0.723196 -0.64944 -0.23498
    outer loop
      vertex 0.631603 6.08026 2
      vertex 3.23188 6.08129 10
      vertex 3.22194 6.07022 10
    endloop
  endfacet
  facet normal 0.571015 -0.7997 -0.185534
    outer loop
      vertex 0.549668 6.00492 2
      vertex 3.13582 5.99549 10
      vertex 0.53646 5.99549 2
    endloop
  endfacet
  facet normal 0.571019 -0.799696 -0.185535
    outer loop
      vertex 3.13582 5.99549 10
      vertex 0.549668 6.00492 2
      vertex 3.14903 6.00492 10
    endloop
  endfacet
  facet normal 0.134022 -0.990021 -0.0435463
    outer loop
      vertex 0.309686 5.90616 2
      vertex 2.89269 5.90394 10
      vertex 0.293335 5.90394 2
    endloop
  endfacet
  facet normal 0.134022 -0.990021 -0.0435464
    outer loop
      vertex 2.89269 5.90394 10
      vertex 0.309686 5.90616 2
      vertex 2.90904 5.90616 10
    endloop
  endfacet
  facet normal 0.336183 -0.935441 -0.109232
    outer loop
      vertex 0.420978 5.93511 2
      vertex 3.00489 5.92956 10
      vertex 0.405529 5.92956 2
    endloop
  endfacet
  facet normal 0.336181 -0.935441 -0.109232
    outer loop
      vertex 3.00489 5.92956 10
      vertex 0.420978 5.93511 2
      vertex 3.02034 5.93511 10
    endloop
  endfacet
  facet normal 0.279651 -0.955792 -0.090864
    outer loop
      vertex 0.388663 5.92411 2
      vertex 2.97348 5.91985 10
      vertex 0.374118 5.91985 2
    endloop
  endfacet
  facet normal 0.279585 -0.955814 -0.0908426
    outer loop
      vertex 2.97348 5.91985 10
      vertex 0.388663 5.92411 2
      vertex 2.97475 5.92022 10
    endloop
  endfacet
  facet normal -0.924788 -0.233406 0.300482
    outer loop
      vertex -0.28177 6.27565 2
      vertex 2.31373 6.29093 10
      vertex -0.285625 6.29093 2
    endloop
  endfacet
  facet normal -0.924788 -0.233406 0.300482
    outer loop
      vertex 2.31373 6.29093 10
      vertex -0.28177 6.27565 2
      vertex 2.31759 6.27565 10
    endloop
  endfacet
  facet normal -0.90899 -0.294119 0.295349
    outer loop
      vertex -0.277411 6.2605 2
      vertex 2.32243 6.25899 10
      vertex 2.32194 6.2605 10
    endloop
  endfacet
  facet normal -0.909013 -0.294043 0.295356
    outer loop
      vertex 2.32243 6.25899 10
      vertex -0.277411 6.2605 2
      vertex -0.272838 6.24636 2
    endloop
  endfacet
  facet normal -0.391495 0.911346 0.127204
    outer loop
      vertex 0.0176413 6.85844 2
      vertex 2.60296 6.85241 10
      vertex 2.60434 6.85301 10
    endloop
  endfacet
  facet normal -0.391373 0.911403 0.127165
    outer loop
      vertex 2.60296 6.85241 10
      vertex 0.0176413 6.85844 2
      vertex 0.00359885 6.85241 2
    endloop
  endfacet
  facet normal -0.742267 0.625199 0.241177
    outer loop
      vertex -0.177639 6.71871 2
      vertex 2.42071 6.71751 10
      vertex 2.42172 6.71871 10
    endloop
  endfacet
  facet normal -0.742231 0.625246 0.241165
    outer loop
      vertex 2.42071 6.71751 10
      vertex -0.177639 6.71871 2
      vertex -0.187337 6.7072 2
    endloop
  endfacet
  facet normal -0.703387 0.673063 0.228544
    outer loop
      vertex -0.155797 6.74227 2
      vertex 2.44248 6.74115 10
      vertex 2.44356 6.74227 10
    endloop
  endfacet
  facet normal -0.703402 0.673046 0.228549
    outer loop
      vertex 2.44248 6.74115 10
      vertex -0.155797 6.74227 2
      vertex -0.16623 6.73137 2
    endloop
  endfacet
  facet normal -0.723186 0.649451 0.234978
    outer loop
      vertex -0.167571 6.72992 2
      vertex 2.43244 6.73066 10
      vertex -0.166913 6.73066 2
    endloop
  endfacet
  facet normal -0.723152 0.649493 0.234966
    outer loop
      vertex 2.43244 6.73066 10
      vertex -0.167571 6.72992 2
      vertex 2.42277 6.71988 10
    endloop
  endfacet
  facet normal -0.594641 0.78043 0.193211
    outer loop
      vertex -0.0947802 6.79508 2
      vertex 2.49169 6.78526 10
      vertex 2.50458 6.79508 10
    endloop
  endfacet
  facet normal -0.594639 0.780432 0.19321
    outer loop
      vertex 2.49169 6.78526 10
      vertex -0.0947802 6.79508 2
      vertex -0.10767 6.78526 2
    endloop
  endfacet
  facet normal -0.41841 -0.898026 0.135949
    outer loop
      vertex 0.00359885 5.94759 2
      vertex 2.60159 5.94822 10
      vertex -0.0102502 5.95404 2
    endloop
  endfacet
  facet normal -0.418402 -0.89803 0.135947
    outer loop
      vertex 2.60159 5.94822 10
      vertex 0.00359885 5.94759 2
      vertex 2.60296 5.94759 10
    endloop
  endfacet
  facet normal -0.496957 -0.85262 0.161471
    outer loop
      vertex -0.0401749 5.96963 2
      vertex 2.5451 5.97784 10
      vertex -0.0542561 5.97784 2
    endloop
  endfacet
  facet normal -0.496955 -0.852621 0.16147
    outer loop
      vertex 2.5451 5.97784 10
      vertex -0.0401749 5.96963 2
      vertex 2.55918 5.96963 10
    endloop
  endfacet
  facet normal -0.594639 -0.780432 0.19321
    outer loop
      vertex -0.0947802 6.00492 2
      vertex 2.49169 6.01474 10
      vertex -0.10767 6.01474 2
    endloop
  endfacet
  facet normal -0.594641 -0.78043 0.193211
    outer loop
      vertex 2.49169 6.01474 10
      vertex -0.0947802 6.00492 2
      vertex 2.50458 6.00492 10
    endloop
  endfacet
  facet normal -0.61768 -0.76039 0.200696
    outer loop
      vertex -0.10767 6.01474 2
      vertex 2.47913 6.02494 10
      vertex -0.120228 6.02494 2
    endloop
  endfacet
  facet normal -0.617679 -0.760391 0.200696
    outer loop
      vertex 2.47913 6.02494 10
      vertex -0.10767 6.01474 2
      vertex 2.49169 6.01474 10
    endloop
  endfacet
  facet normal -0.64004 -0.739663 0.207961
    outer loop
      vertex -0.120228 6.02494 2
      vertex 2.47796 6.02596 10
      vertex -0.13168 6.03485 2
    endloop
  endfacet
  facet normal -0.640001 -0.7397 0.207949
    outer loop
      vertex 2.47796 6.02596 10
      vertex -0.120228 6.02494 2
      vertex 2.47913 6.02494 10
    endloop
  endfacet
  facet normal -0.104333 -0.993964 0.0339
    outer loop
      vertex 0.177969 5.90222 2
      vertex 2.7759 5.90237 10
      vertex 0.162728 5.90382 2
    endloop
  endfacet
  facet normal -0.104434 -0.993953 0.0339327
    outer loop
      vertex 2.7759 5.90237 10
      vertex 0.177969 5.90222 2
      vertex 2.77733 5.90222 10
    endloop
  endfacet
  facet normal -0.0149592 -0.999876 0.00486052
    outer loop
      vertex 0.226229 5.90002 2
      vertex 2.81029 5.90025 10
      vertex 0.210931 5.90025 2
    endloop
  endfacet
  facet normal -0.0148255 -0.999878 0.00481735
    outer loop
      vertex 2.81029 5.90025 10
      vertex 0.226229 5.90002 2
      vertex 2.8117 5.90023 10
    endloop
  endfacet
  facet normal -0.222029 -0.972368 0.0721416
    outer loop
      vertex 0.112759 5.91204 2
      vertex 2.69606 5.91571 10
      vertex 0.0967003 5.91571 2
    endloop
  endfacet
  facet normal -0.222029 -0.972367 0.0721417
    outer loop
      vertex 2.69606 5.91571 10
      vertex 0.112759 5.91204 2
      vertex 2.71212 5.91204 10
    endloop
  endfacet
  facet normal -0.418341 -0.898061 0.135927
    outer loop
      vertex -0.0102502 5.95404 2
      vertex 2.58812 5.9545 10
      vertex -0.0112329 5.9545 2
    endloop
  endfacet
  facet normal -0.418416 -0.898023 0.135952
    outer loop
      vertex 2.58812 5.9545 10
      vertex -0.0102502 5.95404 2
      vertex 2.60159 5.94822 10
    endloop
  endfacet
  facet normal -0.391373 -0.911403 0.127165
    outer loop
      vertex 0.0176413 5.94156 2
      vertex 2.60296 5.94759 10
      vertex 0.00359885 5.94759 2
    endloop
  endfacet
  facet normal -0.391495 -0.911346 0.127204
    outer loop
      vertex 2.60296 5.94759 10
      vertex 0.0176413 5.94156 2
      vertex 2.60434 5.94699 10
    endloop
  endfacet
  facet normal -0.866807 -0.411488 0.281643
    outer loop
      vertex -0.255048 6.20143 2
      vertex 2.34499 6.19999 10
      vertex 2.34431 6.20143 10
    endloop
  endfacet
  facet normal -0.866799 -0.411507 0.28164
    outer loop
      vertex 2.34499 6.19999 10
      vertex -0.255048 6.20143 2
      vertex -0.248652 6.18795 2
    endloop
  endfacet
  facet normal -0.854085 -0.439918 0.277509
    outer loop
      vertex -0.240986 6.173 2
      vertex 2.35111 6.18711 10
      vertex -0.248251 6.18711 2
    endloop
  endfacet
  facet normal -0.854084 -0.439919 0.277509
    outer loop
      vertex 2.35111 6.18711 10
      vertex -0.240986 6.173 2
      vertex 2.35837 6.173 10
    endloop
  endfacet
  facet normal -0.723243 -0.649382 0.234996
    outer loop
      vertex -0.177639 6.08129 2
      vertex 2.42277 6.08012 10
      vertex 2.42172 6.08129 10
    endloop
  endfacet
  facet normal -0.72319 -0.649447 0.234979
    outer loop
      vertex 2.42277 6.08012 10
      vertex -0.177639 6.08129 2
      vertex -0.167571 6.07008 2
    endloop
  endfacet
  facet normal -0.742231 -0.625246 0.241165
    outer loop
      vertex -0.177639 6.08129 2
      vertex 2.42071 6.08249 10
      vertex -0.187337 6.0928 2
    endloop
  endfacet
  facet normal -0.742267 -0.625199 0.241177
    outer loop
      vertex 2.42071 6.08249 10
      vertex -0.177639 6.08129 2
      vertex 2.42172 6.08129 10
    endloop
  endfacet
  facet normal -0.723186 -0.649451 0.234977
    outer loop
      vertex -0.166913 6.06934 2
      vertex 2.42277 6.08012 10
      vertex -0.167571 6.07008 2
    endloop
  endfacet
  facet normal -0.723152 -0.649493 0.234966
    outer loop
      vertex 2.42277 6.08012 10
      vertex -0.166913 6.06934 2
      vertex 2.43244 6.06934 10
    endloop
  endfacet
  facet normal -0.703476 -0.67296 0.228573
    outer loop
      vertex -0.16623 6.06863 2
      vertex 2.43244 6.06934 10
      vertex -0.166913 6.06934 2
    endloop
  endfacet
  facet normal -0.703442 -0.673 0.228562
    outer loop
      vertex 2.43244 6.06934 10
      vertex -0.16623 6.06863 2
      vertex 2.44248 6.05885 10
    endloop
  endfacet
  facet normal -0.794891 -0.549038 0.258276
    outer loop
      vertex -0.207378 6.11896 2
      vertex 2.38381 6.13079 10
      vertex -0.207923 6.11975 2
    endloop
  endfacet
  facet normal -0.794902 -0.54902 0.258279
    outer loop
      vertex 2.38381 6.13079 10
      vertex -0.207378 6.11896 2
      vertex 2.39198 6.11896 10
    endloop
  endfacet
  facet normal -0.810936 -0.522452 0.263489
    outer loop
      vertex -0.216445 6.13209 2
      vertex 2.37428 6.14548 10
      vertex -0.225074 6.14548 2
    endloop
  endfacet
  facet normal -0.810935 -0.522454 0.263489
    outer loop
      vertex 2.37428 6.14548 10
      vertex -0.216445 6.13209 2
      vertex 2.38291 6.13209 10
    endloop
  endfacet
  facet normal -0.950001 0.0470984 0.308674
    outer loop
      vertex -0.298027 6.4157 2
      vertex 2.30141 6.4173 10
      vertex -0.297294 6.43049 2
    endloop
  endfacet
  facet normal -0.950002 0.0470875 0.308674
    outer loop
      vertex 2.30141 6.4173 10
      vertex -0.298027 6.4157 2
      vertex 2.30133 6.4157 10
    endloop
  endfacet
  facet normal -0.950001 -0.0471101 0.308674
    outer loop
      vertex -0.297249 6.3686 2
      vertex 2.30141 6.3827 10
      vertex -0.297294 6.3695 2
    endloop
  endfacet
  facet normal -0.950001 -0.0471064 0.308674
    outer loop
      vertex 2.30141 6.3827 10
      vertex -0.297249 6.3686 2
      vertex 2.30211 6.3686 10
    endloop
  endfacet
  facet normal -0.889658 0.35348 0.289067
    outer loop
      vertex -0.267206 6.56937 2
      vertex 2.33799 6.58406 10
      vertex -0.261368 6.58406 2
    endloop
  endfacet
  facet normal -0.889659 0.353479 0.289068
    outer loop
      vertex 2.33799 6.58406 10
      vertex -0.267206 6.56937 2
      vertex 2.33215 6.56937 10
    endloop
  endfacet
  facet normal -0.840484 0.467984 0.27309
    outer loop
      vertex -0.233257 6.64088 2
      vertex 2.36533 6.6395 10
      vertex 2.3661 6.64088 10
    endloop
  endfacet
  facet normal -0.840501 0.467949 0.273095
    outer loop
      vertex 2.36533 6.6395 10
      vertex -0.233257 6.64088 2
      vertex -0.240529 6.62782 2
    endloop
  endfacet
  facet normal 0.522185 0.835784 -0.169668
    outer loop
      vertex 0.522948 6.81354 2
      vertex 3.10956 6.8215 10
      vertex 3.12231 6.81354 10
    endloop
  endfacet
  facet normal 0.52225 0.83574 -0.169689
    outer loop
      vertex 3.10956 6.8215 10
      vertex 0.522948 6.81354 2
      vertex 0.521807 6.81425 2
    endloop
  endfacet
  facet normal 0.16353 0.985106 -0.0531341
    outer loop
      vertex 0.325956 6.89114 2
      vertex 2.90904 6.89384 10
      vertex 2.92531 6.89114 10
    endloop
  endfacet
  facet normal 0.163529 0.985107 -0.0531336
    outer loop
      vertex 2.90904 6.89384 10
      vertex 0.325956 6.89114 2
      vertex 0.309686 6.89384 2
    endloop
  endfacet
  facet normal 0.840523 0.467906 -0.273102
    outer loop
      vertex 3.2875 6.64088 10
      vertex 0.688824 6.63966 2
      vertex 0.688145 6.64088 2
    endloop
  endfacet
  facet normal 0.840504 0.467944 -0.273096
    outer loop
      vertex 0.688824 6.63966 2
      vertex 3.2875 6.64088 10
      vertex 3.29468 6.62798 10
    endloop
  endfacet
  facet normal 0.794863 -0.549083 -0.258267
    outer loop
      vertex 3.26162 6.11896 10
      vertex 0.670542 6.13094 2
      vertex 3.26227 6.1199 10
    endloop
  endfacet
  facet normal 0.794898 -0.549025 -0.258278
    outer loop
      vertex 0.670542 6.13094 2
      vertex 3.26162 6.11896 10
      vertex 0.662266 6.11896 2
    endloop
  endfacet
  facet normal 0.104264 -0.993972 -0.0338777
    outer loop
      vertex 0.293335 5.90394 2
      vertex 2.87765 5.90236 10
      vertex 0.292094 5.90381 2
    endloop
  endfacet
  facet normal 0.104356 -0.993962 -0.0339072
    outer loop
      vertex 2.87765 5.90236 10
      vertex 0.293335 5.90394 2
      vertex 2.89269 5.90394 10
    endloop
  endfacet
  facet normal -0.640101 0.739604 0.207981
    outer loop
      vertex -0.13168 6.76514 2
      vertex 2.46691 6.76448 10
      vertex 2.47796 6.77404 10
    endloop
  endfacet
  facet normal -0.640166 0.739542 0.208002
    outer loop
      vertex 2.46691 6.76448 10
      vertex -0.13168 6.76514 2
      vertex -0.132444 6.76448 2
    endloop
  endfacet
  facet normal -0.279708 0.955774 0.0908823
    outer loop
      vertex 0.0796803 6.87983 2
      vertex 2.66434 6.87553 10
      vertex 2.66577 6.87594 10
    endloop
  endfacet
  facet normal -0.279642 0.955795 0.0908613
    outer loop
      vertex 2.66434 6.87553 10
      vertex 0.0796803 6.87983 2
      vertex 0.0649845 6.87553 2
    endloop
  endfacet
  facet normal -0.363892 0.923907 0.118236
    outer loop
      vertex 0.032878 6.86448 2
      vertex 2.61801 6.85888 10
      vertex 2.61941 6.85943 10
    endloop
  endfacet
  facet normal -0.363976 0.92387 0.118263
    outer loop
      vertex 2.61801 6.85888 10
      vertex 0.032878 6.86448 2
      vertex 0.0186516 6.85888 2
    endloop
  endfacet
  facet normal -0.391359 0.91141 0.12716
    outer loop
      vertex 0.0186516 6.85888 2
      vertex 2.60434 6.85301 10
      vertex 2.61801 6.85888 10
    endloop
  endfacet
  facet normal -0.391418 0.911382 0.127179
    outer loop
      vertex 2.60434 6.85301 10
      vertex 0.0186516 6.85888 2
      vertex 0.0176413 6.85844 2
    endloop
  endfacet
  facet normal -0.546866 0.818147 0.177687
    outer loop
      vertex -0.0680607 6.81354 2
      vertex 2.51778 6.80451 10
      vertex 2.5313 6.81354 10
    endloop
  endfacet
  facet normal -0.54686 0.818152 0.177686
    outer loop
      vertex 2.51778 6.80451 10
      vertex -0.0680607 6.81354 2
      vertex -0.0815723 6.80451 2
    endloop
  endfacet
  facet normal -0.640001 0.7397 0.207949
    outer loop
      vertex -0.120228 6.77505 2
      vertex 2.47796 6.77404 10
      vertex 2.47913 6.77505 10
    endloop
  endfacet
  facet normal -0.640073 0.739631 0.207972
    outer loop
      vertex 2.47796 6.77404 10
      vertex -0.120228 6.77505 2
      vertex -0.13168 6.76514 2
    endloop
  endfacet
  facet normal -0.47118 -0.868649 0.153096
    outer loop
      vertex -0.0258284 5.96185 2
      vertex 2.55918 5.96963 10
      vertex -0.0401749 5.96963 2
    endloop
  endfacet
  facet normal -0.471179 -0.86865 0.153095
    outer loop
      vertex 2.55918 5.96963 10
      vertex -0.0258284 5.96185 2
      vertex 2.57353 5.96185 10
    endloop
  endfacet
  facet normal -0.308052 -0.94609 0.100092
    outer loop
      vertex 0.0649845 5.92447 2
      vertex 2.66293 5.92493 10
      vertex 0.0504233 5.92921 2
    endloop
  endfacet
  facet normal -0.307965 -0.946121 0.100064
    outer loop
      vertex 2.66293 5.92493 10
      vertex 0.0649845 5.92447 2
      vertex 2.66434 5.92447 10
    endloop
  endfacet
  facet normal -0.308069 -0.946083 0.100098
    outer loop
      vertex 0.0504233 5.92921 2
      vertex 2.64872 5.92956 10
      vertex 0.0493587 5.92956 2
    endloop
  endfacet
  facet normal -0.308067 -0.946084 0.100097
    outer loop
      vertex 2.64872 5.92956 10
      vertex 0.0504233 5.92921 2
      vertex 2.66293 5.92493 10
    endloop
  endfacet
  facet normal -0.19286 -0.979223 0.0626641
    outer loop
      vertex 0.128932 5.90886 2
      vertex 2.71212 5.91204 10
      vertex 0.112759 5.91204 2
    endloop
  endfacet
  facet normal -0.192859 -0.979223 0.0626638
    outer loop
      vertex 2.71212 5.91204 10
      vertex 0.128932 5.90886 2
      vertex 2.72829 5.90886 10
    endloop
  endfacet
  facet normal -0.134022 -0.990021 0.0435463
    outer loop
      vertex 0.161553 5.90394 2
      vertex 2.74456 5.90616 10
      vertex 0.145202 5.90616 2
    endloop
  endfacet
  facet normal -0.134022 -0.990021 0.0435463
    outer loop
      vertex 2.74456 5.90616 10
      vertex 0.161553 5.90394 2
      vertex 2.76091 5.90394 10
    endloop
  endfacet
  facet normal -0.279642 -0.955795 0.0908613
    outer loop
      vertex 0.0796803 5.92017 2
      vertex 2.66434 5.92447 10
      vertex 0.0649845 5.92447 2
    endloop
  endfacet
  facet normal -0.279708 -0.955774 0.0908823
    outer loop
      vertex 2.66434 5.92447 10
      vertex 0.0796803 5.92017 2
      vertex 2.66577 5.92405 10
    endloop
  endfacet
  facet normal -0.866789 -0.411532 0.281637
    outer loop
      vertex -0.248251 6.18711 2
      vertex 2.34499 6.19999 10
      vertex -0.248652 6.18795 2
    endloop
  endfacet
  facet normal -0.86679 -0.411529 0.281637
    outer loop
      vertex 2.34499 6.19999 10
      vertex -0.248251 6.18711 2
      vertex 2.35111 6.18711 10
    endloop
  endfacet
  facet normal -0.889658 -0.35348 0.289067
    outer loop
      vertex -0.261368 6.21594 2
      vertex 2.33215 6.23063 10
      vertex -0.267206 6.23063 2
    endloop
  endfacet
  facet normal -0.889659 -0.353479 0.289068
    outer loop
      vertex 2.33215 6.23063 10
      vertex -0.261368 6.21594 2
      vertex 2.33799 6.21594 10
    endloop
  endfacet
  facet normal -0.840538 -0.467876 0.273107
    outer loop
      vertex -0.240529 6.17218 2
      vertex 2.35837 6.173 10
      vertex -0.240986 6.173 2
    endloop
  endfacet
  facet normal -0.840517 -0.467918 0.273101
    outer loop
      vertex 2.35837 6.173 10
      vertex -0.240529 6.17218 2
      vertex 2.36533 6.1605 10
    endloop
  endfacet
  facet normal -0.794865 -0.549079 0.258267
    outer loop
      vertex -0.216445 6.13209 2
      vertex 2.38381 6.13079 10
      vertex 2.38291 6.13209 10
    endloop
  endfacet
  facet normal -0.794903 -0.549019 0.258279
    outer loop
      vertex 2.38381 6.13079 10
      vertex -0.216445 6.13209 2
      vertex -0.207923 6.11975 2
    endloop
  endfacet
  facet normal -0.778099 -0.575017 0.252819
    outer loop
      vertex -0.197881 6.10611 2
      vertex 2.40054 6.10737 10
      vertex -0.206806 6.11818 2
    endloop
  endfacet
  facet normal -0.778143 -0.574951 0.252834
    outer loop
      vertex 2.40054 6.10737 10
      vertex -0.197881 6.10611 2
      vertex 2.40148 6.10611 10
    endloop
  endfacet
  facet normal -0.945311 -0.109751 0.30715
    outer loop
      vertex -0.294141 6.33733 2
      vertex 2.30359 6.35136 10
      vertex -0.294245 6.33823 2
    endloop
  endfacet
  facet normal -0.945311 -0.109754 0.30715
    outer loop
      vertex 2.30359 6.35136 10
      vertex -0.294141 6.33733 2
      vertex 2.30522 6.33733 10
    endloop
  endfacet
  facet normal -0.950001 0.0471101 0.308674
    outer loop
      vertex -0.297294 6.43049 2
      vertex 2.30211 6.43139 10
      vertex -0.297249 6.43139 2
    endloop
  endfacet
  facet normal -0.950001 0.0471064 0.308674
    outer loop
      vertex 2.30211 6.43139 10
      vertex -0.297294 6.43049 2
      vertex 2.30141 6.4173 10
    endloop
  endfacet
  facet normal -0.826106 0.495481 0.268418
    outer loop
      vertex -0.233257 6.64088 2
      vertex 2.37428 6.65452 10
      vertex -0.225074 6.65452 2
    endloop
  endfacet
  facet normal -0.826104 0.495484 0.268417
    outer loop
      vertex 2.37428 6.65452 10
      vertex -0.233257 6.64088 2
      vertex 2.3661 6.64088 10
    endloop
  endfacet
  facet normal 0.471185 0.868646 -0.153097
    outer loop
      vertex 0.495063 6.83037 2
      vertex 3.08007 6.83815 10
      vertex 3.09442 6.83037 10
    endloop
  endfacet
  facet normal 0.47118 0.868649 -0.153096
    outer loop
      vertex 3.08007 6.83815 10
      vertex 0.495063 6.83037 2
      vertex 0.480716 6.83815 2
    endloop
  endfacet
  facet normal 0.134022 0.990021 -0.0435464
    outer loop
      vertex 0.309686 6.89384 2
      vertex 2.89269 6.89606 10
      vertex 2.90904 6.89384 10
    endloop
  endfacet
  facet normal 0.134022 0.990021 -0.0435463
    outer loop
      vertex 2.89269 6.89606 10
      vertex 0.309686 6.89384 2
      vertex 0.293335 6.89606 2
    endloop
  endfacet
  facet normal -0.418402 0.89803 0.135947
    outer loop
      vertex 0.00359885 6.85241 2
      vertex 2.60159 6.85178 10
      vertex 2.60296 6.85241 10
    endloop
  endfacet
  facet normal -0.41841 0.898026 0.135949
    outer loop
      vertex 2.60159 6.85178 10
      vertex 0.00359885 6.85241 2
      vertex -0.0102502 6.84596 2
    endloop
  endfacet
  facet normal -0.27964 0.955796 0.0908605
    outer loop
      vertex 0.0807701 6.88015 2
      vertex 2.66577 6.87594 10
      vertex 2.68013 6.88015 10
    endloop
  endfacet
  facet normal -0.279766 0.955755 0.0909011
    outer loop
      vertex 2.66577 6.87594 10
      vertex 0.0807701 6.88015 2
      vertex 0.0796803 6.87983 2
    endloop
  endfacet
  facet normal -0.250956 0.964558 0.0815405
    outer loop
      vertex 0.0967003 6.88429 2
      vertex 2.68013 6.88015 10
      vertex 2.69606 6.88429 10
    endloop
  endfacet
  facet normal -0.250956 0.964558 0.0815404
    outer loop
      vertex 2.68013 6.88015 10
      vertex 0.0967003 6.88429 2
      vertex 0.0807701 6.88015 2
    endloop
  endfacet
  facet normal -0.522148 0.83581 0.169656
    outer loop
      vertex -0.0542561 6.82216 2
      vertex 2.5313 6.81354 10
      vertex 2.5451 6.82216 10
    endloop
  endfacet
  facet normal -0.522149 0.835809 0.169657
    outer loop
      vertex 2.5313 6.81354 10
      vertex -0.0542561 6.82216 2
      vertex -0.0680607 6.81354 2
    endloop
  endfacet
  facet normal -0.496955 0.852621 0.16147
    outer loop
      vertex -0.0401749 6.83037 2
      vertex 2.5451 6.82216 10
      vertex 2.55918 6.83037 10
    endloop
  endfacet
  facet normal -0.496957 0.85262 0.161471
    outer loop
      vertex 2.5451 6.82216 10
      vertex -0.0401749 6.83037 2
      vertex -0.0542561 6.82216 2
    endloop
  endfacet
  facet normal -0.617679 0.760391 0.200696
    outer loop
      vertex -0.10767 6.78526 2
      vertex 2.47913 6.77505 10
      vertex 2.49169 6.78526 10
    endloop
  endfacet
  facet normal -0.61768 0.76039 0.200696
    outer loop
      vertex 2.47913 6.77505 10
      vertex -0.10767 6.78526 2
      vertex -0.120228 6.77505 2
    endloop
  endfacet
  facet normal -0.104433 -0.993953 0.0339323
    outer loop
      vertex 0.162728 5.90382 2
      vertex 2.76091 5.90394 10
      vertex 0.161553 5.90394 2
    endloop
  endfacet
  facet normal -0.104333 -0.993964 0.0339
    outer loop
      vertex 2.76091 5.90394 10
      vertex 0.162728 5.90382 2
      vertex 2.7759 5.90237 10
    endloop
  endfacet
  facet normal -0.445041 -0.883758 0.144603
    outer loop
      vertex -0.0112329 5.9545 2
      vertex 2.57353 5.96185 10
      vertex -0.0258284 5.96185 2
    endloop
  endfacet
  facet normal -0.445041 -0.883758 0.144602
    outer loop
      vertex 2.57353 5.96185 10
      vertex -0.0112329 5.9545 2
      vertex 2.58812 5.9545 10
    endloop
  endfacet
  facet normal -0.279766 -0.955755 0.0909011
    outer loop
      vertex 0.0807701 5.91985 2
      vertex 2.66577 5.92405 10
      vertex 0.0796803 5.92017 2
    endloop
  endfacet
  facet normal -0.27964 -0.955796 0.0908605
    outer loop
      vertex 2.66577 5.92405 10
      vertex 0.0807701 5.91985 2
      vertex 2.68013 5.91985 10
    endloop
  endfacet
  facet normal -0.77812 -0.574985 0.252826
    outer loop
      vertex -0.206806 6.11818 2
      vertex 2.39198 6.11896 10
      vertex -0.207378 6.11896 2
    endloop
  endfacet
  facet normal -0.778103 -0.575011 0.252821
    outer loop
      vertex 2.39198 6.11896 10
      vertex -0.206806 6.11818 2
      vertex 2.40054 6.10737 10
    endloop
  endfacet
  facet normal -0.950939 0.0157066 0.308979
    outer loop
      vertex -0.298287 6.4 2
      vertex 2.30133 6.4157 10
      vertex -0.298027 6.4157 2
    endloop
  endfacet
  facet normal -0.950939 0.0157066 0.308979
    outer loop
      vertex 2.30133 6.4157 10
      vertex -0.298287 6.4 2
      vertex 2.30107 6.4 10
    endloop
  endfacet
  facet normal -0.924788 0.233406 0.300482
    outer loop
      vertex -0.285625 6.50907 2
      vertex 2.31759 6.52434 10
      vertex -0.28177 6.52434 2
    endloop
  endfacet
  facet normal -0.924788 0.233406 0.300482
    outer loop
      vertex 2.31759 6.52434 10
      vertex -0.285625 6.50907 2
      vertex 2.31373 6.50907 10
    endloop
  endfacet
  facet normal -0.950002 -0.0470875 0.308674
    outer loop
      vertex -0.298027 6.38429 2
      vertex 2.30141 6.3827 10
      vertex 2.30133 6.38429 10
    endloop
  endfacet
  facet normal -0.950001 -0.0470984 0.308674
    outer loop
      vertex 2.30141 6.3827 10
      vertex -0.298027 6.38429 2
      vertex -0.297294 6.3695 2
    endloop
  endfacet
  facet normal -0.945311 0.109751 0.30715
    outer loop
      vertex -0.294245 6.46177 2
      vertex 2.30522 6.46267 10
      vertex -0.294141 6.46267 2
    endloop
  endfacet
  facet normal -0.945311 0.109754 0.30715
    outer loop
      vertex 2.30522 6.46267 10
      vertex -0.294245 6.46177 2
      vertex 2.30359 6.44864 10
    endloop
  endfacet
  facet normal -0.94157 0.140893 0.305934
    outer loop
      vertex -0.294141 6.46267 2
      vertex 2.30754 6.47822 10
      vertex -0.291814 6.47822 2
    endloop
  endfacet
  facet normal -0.941571 0.140881 0.305935
    outer loop
      vertex 2.30754 6.47822 10
      vertex -0.294141 6.46267 2
      vertex 2.30522 6.46267 10
    endloop
  endfacet
  facet normal -0.794903 0.549019 0.258279
    outer loop
      vertex -0.216445 6.66791 2
      vertex 2.38381 6.66921 10
      vertex -0.207923 6.68025 2
    endloop
  endfacet
  facet normal -0.794865 0.549079 0.258267
    outer loop
      vertex 2.38381 6.66921 10
      vertex -0.216445 6.66791 2
      vertex 2.38291 6.66791 10
    endloop
  endfacet
  facet normal -0.81092 0.52248 0.263484
    outer loop
      vertex -0.225074 6.65452 2
      vertex 2.38291 6.66791 10
      vertex -0.216445 6.66791 2
    endloop
  endfacet
  facet normal -0.810919 0.522481 0.263484
    outer loop
      vertex 2.38291 6.66791 10
      vertex -0.225074 6.65452 2
      vertex 2.37428 6.65452 10
    endloop
  endfacet
  facet normal -0.94531 -0.109764 0.30715
    outer loop
      vertex -0.295953 6.35295 2
      vertex 2.30359 6.35136 10
      vertex 2.3034 6.35295 10
    endloop
  endfacet
  facet normal -0.945314 -0.109729 0.307151
    outer loop
      vertex 2.30359 6.35136 10
      vertex -0.295953 6.35295 2
      vertex -0.294245 6.33823 2
    endloop
  endfacet
  facet normal -0.948126 0.0784411 0.308065
    outer loop
      vertex -0.295953 6.44705 2
      vertex 2.30327 6.44547 10
      vertex 2.3034 6.44705 10
    endloop
  endfacet
  facet normal -0.948124 0.0784718 0.308064
    outer loop
      vertex 2.30327 6.44547 10
      vertex -0.295953 6.44705 2
      vertex -0.297175 6.43229 2
    endloop
  endfacet
  facet normal -0.778143 0.574951 0.252834
    outer loop
      vertex -0.197881 6.69389 2
      vertex 2.40054 6.69263 10
      vertex 2.40148 6.69389 10
    endloop
  endfacet
  facet normal -0.778119 0.574987 0.252826
    outer loop
      vertex 2.40054 6.69263 10
      vertex -0.197881 6.69389 2
      vertex -0.206806 6.68181 2
    endloop
  endfacet
  facet normal -0.760548 0.600416 0.247117
    outer loop
      vertex -0.197881 6.69389 2
      vertex 2.40245 6.69513 10
      vertex -0.188567 6.70569 2
    endloop
  endfacet
  facet normal -0.760505 0.600476 0.247103
    outer loop
      vertex 2.40245 6.69513 10
      vertex -0.197881 6.69389 2
      vertex 2.40148 6.69389 10
    endloop
  endfacet
  facet normal -0.471179 0.86865 0.153095
    outer loop
      vertex -0.0258284 6.83815 2
      vertex 2.55918 6.83037 10
      vertex 2.57353 6.83815 10
    endloop
  endfacet
  facet normal -0.47118 0.868649 0.153096
    outer loop
      vertex 2.55918 6.83037 10
      vertex -0.0258284 6.83815 2
      vertex -0.0401749 6.83037 2
    endloop
  endfacet
  facet normal -0.445041 0.883758 0.144602
    outer loop
      vertex -0.0112329 6.8455 2
      vertex 2.57353 6.83815 10
      vertex 2.58812 6.8455 10
    endloop
  endfacet
  facet normal -0.445041 0.883758 0.144603
    outer loop
      vertex 2.57353 6.83815 10
      vertex -0.0112329 6.8455 2
      vertex -0.0258284 6.83815 2
    endloop
  endfacet
  facet normal -0.909013 0.294043 0.295356
    outer loop
      vertex -0.277411 6.5395 2
      vertex 2.32243 6.54101 10
      vertex -0.272838 6.55364 2
    endloop
  endfacet
  facet normal -0.90899 0.294119 0.295349
    outer loop
      vertex 2.32243 6.54101 10
      vertex -0.277411 6.5395 2
      vertex 2.32194 6.5395 10
    endloop
  endfacet
  facet normal -0.899792 0.323882 0.29236
    outer loop
      vertex -0.272555 6.55451 2
      vertex 2.33215 6.56937 10
      vertex -0.267206 6.56937 2
    endloop
  endfacet
  facet normal -0.899793 0.323881 0.29236
    outer loop
      vertex 2.33215 6.56937 10
      vertex -0.272555 6.55451 2
      vertex 2.3268 6.55451 10
    endloop
  endfacet
  facet normal 0.981228 0.039101 -0.188848
    outer loop
      vertex 7.27556 1.78391 10
      vertex 5.65548 3.80132 2
      vertex 5.65489 3.81617 2
    endloop
  endfacet
  facet normal 0.98123 0.0394022 -0.188773
    outer loop
      vertex 5.65548 3.80132 2
      vertex 7.27556 1.78391 10
      vertex 7.27561 1.78269 10
    endloop
  endfacet
  facet normal 0.145052 -0.951556 -0.271111
    outer loop
      vertex 5.23908 3.30138 2
      vertex 6.85837 1.26891 10
      vertex 5.2377 3.30117 2
    endloop
  endfacet
  facet normal 0.145145 -0.951538 -0.271125
    outer loop
      vertex 6.85837 1.26891 10
      vertex 5.23908 3.30138 2
      vertex 6.87298 1.27114 10
    endloop
  endfacet
  facet normal 0.981229 0.039332 -0.18879
    outer loop
      vertex 7.27561 1.78269 10
      vertex 5.65553 3.79997 2
      vertex 5.65548 3.80132 2
    endloop
  endfacet
  facet normal 0.981227 0.0390686 -0.188856
    outer loop
      vertex 5.65553 3.79997 2
      vertex 7.27561 1.78269 10
      vertex 7.27621 1.76771 10
    endloop
  endfacet
  facet normal -0.981228 -0.0391078 0.188846
    outer loop
      vertex 4.63613 3.80988 2
      vertex 6.2562 1.7928 10
      vertex 4.63553 3.82505 2
    endloop
  endfacet
  facet normal -0.981227 -0.0390764 0.188854
    outer loop
      vertex 6.2562 1.7928 10
      vertex 4.63613 3.80988 2
      vertex 6.25626 1.79125 10
    endloop
  endfacet
  facet normal -0.02237 0.967883 0.250405
    outer loop
      vertex 5.11697 4.32838 2
      vertex 6.72324 2.29579 10
      vertex 6.73765 2.29612 10
    endloop
  endfacet
  facet normal -0.022409 0.96788 0.250413
    outer loop
      vertex 6.72324 2.29579 10
      vertex 5.11697 4.32838 2
      vertex 5.11601 4.32836 2
    endloop
  endfacet
  facet normal 0.721064 0.692228 0.0297722
    outer loop
      vertex 7.1284 2.12518 10
      vertex 5.50872 4.15641 2
      vertex 5.49811 4.16746 2
    endloop
  endfacet
  facet normal 0.721236 0.692053 0.029693
    outer loop
      vertex 5.50872 4.15641 2
      vertex 7.1284 2.12518 10
      vertex 7.12939 2.12415 10
    endloop
  endfacet
  facet normal 0.397427 0.905377 0.149483
    outer loop
      vertex 5.33657 4.28084 2
      vertex 6.94229 2.25515 10
      vertex 6.95724 2.24858 10
    endloop
  endfacet
  facet normal 0.397427 0.905377 0.149483
    outer loop
      vertex 6.94229 2.25515 10
      vertex 5.33657 4.28084 2
      vertex 5.32161 4.28741 2
    endloop
  endfacet
  facet normal -0.806803 0.512662 0.293678
    outer loop
      vertex 4.7082 4.09944 2
      vertex 6.32972 2.06852 10
      vertex 4.71618 4.11199 2
    endloop
  endfacet
  facet normal -0.806827 0.512626 0.293674
    outer loop
      vertex 6.32972 2.06852 10
      vertex 4.7082 4.09944 2
      vertex 6.32887 2.06718 10
    endloop
  endfacet
  facet normal -0.00852866 -0.969592 -0.24458
    outer loop
      vertex 5.15946 3.29677 2
      vertex 6.77875 1.26452 10
      vertex 5.15807 3.29678 2
    endloop
  endfacet
  facet normal -0.00848784 -0.96959 -0.244588
    outer loop
      vertex 6.77875 1.26452 10
      vertex 5.15946 3.29677 2
      vertex 6.7936 1.26439 10
    endloop
  endfacet
  facet normal -0.34033 -0.925508 -0.166164
    outer loop
      vertex 4.99986 3.3259 2
      vertex 6.61937 1.29407 10
      vertex 4.98583 3.33106 2
    endloop
  endfacet
  facet normal -0.340347 -0.925503 -0.166159
    outer loop
      vertex 6.61937 1.29407 10
      vertex 4.99986 3.3259 2
      vertex 6.62053 1.29364 10
    endloop
  endfacet
  facet normal 0.281851 0.942 0.1822
    outer loop
      vertex 5.26121 4.30862 2
      vertex 6.88089 2.27666 10
      vertex 6.89497 2.27244 10
    endloop
  endfacet
  facet normal 0.282169 0.941921 0.182115
    outer loop
      vertex 6.88089 2.27666 10
      vertex 5.26121 4.30862 2
      vertex 5.26021 4.30892 2
    endloop
  endfacet
  facet normal 0.926146 0.365034 -0.0948916
    outer loop
      vertex 7.23626 1.95721 10
      vertex 5.62113 3.97541 2
      vertex 5.62066 3.97661 2
    endloop
  endfacet
  facet normal 0.926095 0.365176 -0.0948455
    outer loop
      vertex 5.62113 3.97541 2
      vertex 7.23626 1.95721 10
      vertex 7.24181 1.94315 10
    endloop
  endfacet
  facet normal -0.03927 -0.970338 -0.238542
    outer loop
      vertex 5.14343 3.29738 2
      vertex 6.76272 1.26517 10
      vertex 5.14205 3.29743 2
    endloop
  endfacet
  facet normal -0.0392621 -0.970338 -0.238543
    outer loop
      vertex 6.76272 1.26517 10
      vertex 5.14343 3.29738 2
      vertex 6.77758 1.26457 10
    endloop
  endfacet
  facet normal -0.97455 -0.160293 0.156709
    outer loop
      vertex 4.64359 3.74528 2
      vertex 6.26179 1.72806 10
      vertex 4.64112 3.76032 2
    endloop
  endfacet
  facet normal -0.974547 -0.160318 0.156702
    outer loop
      vertex 6.26179 1.72806 10
      vertex 4.64359 3.74528 2
      vertex 6.26204 1.72655 10
    endloop
  endfacet
  facet normal 0.870389 -0.405463 -0.279327
    outer loop
      vertex 7.23253 1.5483 10
      vertex 5.60564 3.5672 2
      vertex 5.60623 3.56847 2
    endloop
  endfacet
  facet normal 0.870441 -0.405361 -0.279312
    outer loop
      vertex 5.60564 3.5672 2
      vertex 7.23253 1.5483 10
      vertex 7.22631 1.53494 10
    endloop
  endfacet
  facet normal 0.788863 -0.538285 -0.296553
    outer loop
      vertex 7.19507 1.48 10
      vertex 5.5655 3.49923 2
      vertex 5.57439 3.51225 2
    endloop
  endfacet
  facet normal 0.788852 -0.538301 -0.296555
    outer loop
      vertex 5.5655 3.49923 2
      vertex 7.19507 1.48 10
      vertex 7.18618 1.46697 10
    endloop
  endfacet
  facet normal 0.980477 0.00858411 -0.196448
    outer loop
      vertex 7.27622 1.76649 10
      vertex 5.65568 3.78378 2
      vertex 5.65566 3.78514 2
    endloop
  endfacet
  facet normal 0.980477 0.00858404 -0.196448
    outer loop
      vertex 5.65568 3.78378 2
      vertex 7.27622 1.76649 10
      vertex 7.27635 1.75152 10
    endloop
  endfacet
  facet normal -0.631964 -0.772001 -0.0680874
    outer loop
      vertex 4.84286 3.41269 2
      vertex 6.46249 1.38128 10
      vertex 4.83109 3.42233 2
    endloop
  endfacet
  facet normal -0.631873 -0.772072 -0.068124
    outer loop
      vertex 6.46249 1.38128 10
      vertex 4.84286 3.41269 2
      vertex 6.46353 1.38043 10
    endloop
  endfacet
  facet normal -0.981226 -0.0388873 0.188902
    outer loop
      vertex 4.63617 3.80885 2
      vertex 6.25626 1.79125 10
      vertex 4.63613 3.80988 2
    endloop
  endfacet
  facet normal -0.981228 -0.0391247 0.188842
    outer loop
      vertex 6.25626 1.79125 10
      vertex 4.63617 3.80885 2
      vertex 6.25685 1.77659 10
    endloop
  endfacet
  facet normal 0.68787 -0.657949 -0.306492
    outer loop
      vertex 7.14581 1.41728 10
      vertex 5.51503 3.43897 2
      vertex 5.516 3.43999 2
    endloop
  endfacet
  facet normal 0.68786 -0.65796 -0.306493
    outer loop
      vertex 5.51503 3.43897 2
      vertex 7.14581 1.41728 10
      vertex 7.1357 1.40671 10
    endloop
  endfacet
  facet normal 0.687872 -0.657947 -0.306492
    outer loop
      vertex 7.14656 1.41807 10
      vertex 5.516 3.43999 2
      vertex 5.52589 3.45033 2
    endloop
  endfacet
  facet normal 0.687785 -0.658036 -0.306497
    outer loop
      vertex 5.516 3.43999 2
      vertex 7.14656 1.41807 10
      vertex 7.14581 1.41728 10
    endloop
  endfacet
  facet normal -0.0839501 0.961604 0.261286
    outer loop
      vertex 5.08505 4.32713 2
      vertex 6.69141 2.29362 10
      vertex 6.70572 2.29487 10
    endloop
  endfacet
  facet normal -0.0837871 0.961626 0.261258
    outer loop
      vertex 6.69141 2.29362 10
      vertex 5.08505 4.32713 2
      vertex 5.0841 4.32705 2
    endloop
  endfacet
  facet normal -0.93058 0.262478 0.255199
    outer loop
      vertex 4.65254 3.96937 2
      vertex 6.27729 1.95155 10
      vertex 4.65661 3.98381 2
    endloop
  endfacet
  facet normal -0.930561 0.262534 0.255209
    outer loop
      vertex 6.27729 1.95155 10
      vertex 4.65254 3.96937 2
      vertex 6.27686 1.95003 10
    endloop
  endfacet
  facet normal -0.618906 0.722199 0.308843
    outer loop
      vertex 4.81009 4.2173 2
      vertex 6.41952 2.1754 10
      vertex 6.42073 2.17644 10
    endloop
  endfacet
  facet normal -0.618964 0.72215 0.308842
    outer loop
      vertex 6.41952 2.1754 10
      vertex 4.81009 4.2173 2
      vertex 4.79885 4.20766 2
    endloop
  endfacet
  facet normal 0.114582 -0.957046 -0.266333
    outer loop
      vertex 5.2377 3.30117 2
      vertex 6.84257 1.26702 10
      vertex 5.22189 3.29928 2
    endloop
  endfacet
  facet normal 0.114585 -0.957046 -0.266334
    outer loop
      vertex 6.84257 1.26702 10
      vertex 5.2377 3.30117 2
      vertex 6.85837 1.26891 10
    endloop
  endfacet
  facet normal 0.840288 -0.459906 -0.28706
    outer loop
      vertex 7.21863 1.51983 10
      vertex 5.5909 3.53919 2
      vertex 5.59157 3.54042 2
    endloop
  endfacet
  facet normal 0.840262 -0.459948 -0.287066
    outer loop
      vertex 5.5909 3.53919 2
      vertex 7.21863 1.51983 10
      vertex 7.21157 1.50693 10
    endloop
  endfacet
  facet normal 0.855881 -0.432675 -0.283301
    outer loop
      vertex 7.22631 1.53494 10
      vertex 5.60501 3.56595 2
      vertex 5.60564 3.5672 2
    endloop
  endfacet
  facet normal 0.855808 -0.432807 -0.28332
    outer loop
      vertex 5.60501 3.56595 2
      vertex 7.22631 1.53494 10
      vertex 7.21967 1.5218 10
    endloop
  endfacet
  facet normal 0.75059 -0.588008 -0.301431
    outer loop
      vertex 7.17687 1.45425 10
      vertex 5.55533 3.4854 2
      vertex 5.5562 3.48651 2
    endloop
  endfacet
  facet normal 0.750677 -0.587902 -0.301421
    outer loop
      vertex 5.55533 3.4854 2
      vertex 7.17687 1.45425 10
      vertex 7.16784 1.44271 10
    endloop
  endfacet
  facet normal 0.967831 -0.11303 -0.224781
    outer loop
      vertex 7.27376 1.70317 10
      vertex 5.65138 3.72081 2
      vertex 5.65308 3.73543 2
    endloop
  endfacet
  facet normal 0.967831 -0.113031 -0.224781
    outer loop
      vertex 5.65138 3.72081 2
      vertex 7.27376 1.70317 10
      vertex 7.27362 1.70199 10
    endloop
  endfacet
  facet normal 0.909156 -0.320724 -0.265654
    outer loop
      vertex 7.24993 1.59268 10
      vertex 5.62434 3.611 2
      vertex 5.6248 3.61231 2
    endloop
  endfacet
  facet normal 0.909201 -0.32061 -0.265635
    outer loop
      vertex 5.62434 3.611 2
      vertex 7.24993 1.59268 10
      vertex 7.24501 1.57874 10
    endloop
  endfacet
  facet normal 0.97607 -0.0524019 -0.211048
    outer loop
      vertex 7.27592 1.73415 10
      vertex 5.65445 3.75149 2
      vertex 5.65452 3.75286 2
    endloop
  endfacet
  facet normal 0.976074 -0.0523667 -0.21104
    outer loop
      vertex 5.65445 3.75149 2
      vertex 7.27592 1.73415 10
      vertex 7.27512 1.71923 10
    endloop
  endfacet
  facet normal 0.979836 0.0996384 -0.173187
    outer loop
      vertex 7.27289 1.81506 10
      vertex 5.65374 3.83238 2
      vertex 5.6536 3.83372 2
    endloop
  endfacet
  facet normal 0.979821 0.0999014 -0.173118
    outer loop
      vertex 5.65374 3.83238 2
      vertex 7.27289 1.81506 10
      vertex 7.27441 1.80012 10
    endloop
  endfacet
  facet normal -0.981009 -0.0695123 0.181078
    outer loop
      vertex 4.63725 3.79369 2
      vertex 6.25685 1.77659 10
      vertex 4.63617 3.80885 2
    endloop
  endfacet
  facet normal -0.981013 -0.0693499 0.18112
    outer loop
      vertex 6.25685 1.77659 10
      vertex 4.63725 3.79369 2
      vertex 6.25695 1.77505 10
    endloop
  endfacet
  facet normal -0.750613 0.58798 0.301428
    outer loop
      vertex 4.74401 4.1502 2
      vertex 6.36524 2.11865 10
      vertex 4.74457 4.15091 2
    endloop
  endfacet
  facet normal -0.750643 0.587944 0.301425
    outer loop
      vertex 6.36524 2.11865 10
      vertex 4.74401 4.1502 2
      vertex 6.35651 2.10751 10
    endloop
  endfacet
  facet normal -0.131373 -0.966841 -0.218995
    outer loop
      vertex 5.10866 3.30044 2
      vertex 6.71473 1.27016 10
      vertex 5.09405 3.30242 2
    endloop
  endfacet
  facet normal -0.13131 -0.966847 -0.219009
    outer loop
      vertex 6.71473 1.27016 10
      vertex 5.10866 3.30044 2
      vertex 6.71591 1.27 10
    endloop
  endfacet
  facet normal 0.532873 0.839613 0.105337
    outer loop
      vertex 5.39529 4.24944 2
      vertex 7.01502 2.21778 10
      vertex 7.02763 2.20977 10
    endloop
  endfacet
  facet normal 0.533123 0.839466 0.105249
    outer loop
      vertex 7.01502 2.21778 10
      vertex 5.39529 4.24944 2
      vertex 5.39435 4.25004 2
    endloop
  endfacet
  facet normal 0.741597 0.670545 0.0201044
    outer loop
      vertex 7.12939 2.12415 10
      vertex 5.51899 4.14505 2
      vertex 5.50872 4.15641 2
    endloop
  endfacet
  facet normal 0.74154 0.670607 0.0201316
    outer loop
      vertex 5.51899 4.14505 2
      vertex 7.12939 2.12415 10
      vertex 7.13035 2.12309 10
    endloop
  endfacet
  facet normal -0.855904 0.432633 0.283296
    outer loop
      vertex 4.69215 4.07113 2
      vertex 6.31324 2.0397 10
      vertex 4.69257 4.07196 2
    endloop
  endfacet
  facet normal -0.855785 0.432849 0.283326
    outer loop
      vertex 6.31324 2.0397 10
      vertex 4.69215 4.07113 2
      vertex 6.30681 2.02698 10
    endloop
  endfacet
  facet normal 0.340389 0.925489 0.166147
    outer loop
      vertex 5.30549 4.29387 2
      vertex 6.91187 2.26686 10
      vertex 6.91331 2.26633 10
    endloop
  endfacet
  facet normal 0.340357 0.925499 0.166156
    outer loop
      vertex 6.91187 2.26686 10
      vertex 5.30549 4.29387 2
      vertex 5.2912 4.29912 2
    endloop
  endfacet
  facet normal 0.192187 0.959736 0.20487
    outer loop
      vertex 5.22877 4.31675 2
      vertex 6.83512 2.28736 10
      vertex 6.84945 2.28449 10
    endloop
  endfacet
  facet normal 0.191954 0.95977 0.204926
    outer loop
      vertex 6.83512 2.28736 10
      vertex 5.22877 4.31675 2
      vertex 5.22778 4.31695 2
    endloop
  endfacet
  facet normal 0.583593 0.807386 0.0868755
    outer loop
      vertex 5.43515 4.22237 2
      vertex 7.04369 2.19888 10
      vertex 7.05583 2.19011 10
    endloop
  endfacet
  facet normal 0.583566 0.807405 0.0868858
    outer loop
      vertex 7.04369 2.19888 10
      vertex 5.43515 4.22237 2
      vertex 5.43423 4.22304 2
    endloop
  endfacet
  facet normal 0.655237 0.753148 0.0585835
    outer loop
      vertex 5.46183 4.20113 2
      vertex 7.08163 2.16963 10
      vertex 7.09297 2.15976 10
    endloop
  endfacet
  facet normal 0.655338 0.753064 0.0585416
    outer loop
      vertex 7.08163 2.16963 10
      vertex 5.46183 4.20113 2
      vertex 5.46095 4.20189 2
    endloop
  endfacet
  facet normal 0.631978 0.77199 0.0680818
    outer loop
      vertex 5.46095 4.20189 2
      vertex 7.07001 2.17914 10
      vertex 7.08163 2.16963 10
    endloop
  endfacet
  facet normal 0.631879 0.772068 0.0681215
    outer loop
      vertex 7.07001 2.17914 10
      vertex 5.46095 4.20189 2
      vertex 5.46006 4.20262 2
    endloop
  endfacet
  facet normal 0.235778 -0.929423 -0.283869
    outer loop
      vertex 5.29986 3.31376 2
      vertex 6.90627 1.27788 10
      vertex 5.2985 3.31342 2
    endloop
  endfacet
  facet normal 0.235852 -0.929401 -0.283878
    outer loop
      vertex 6.90627 1.27788 10
      vertex 5.29986 3.31376 2
      vertex 6.92053 1.2815 10
    endloop
  endfacet
  facet normal 0.437795 -0.846242 -0.303663
    outer loop
      vertex 5.38949 3.34795 2
      vertex 7.00891 1.31504 10
      vertex 5.38824 3.3473 2
    endloop
  endfacet
  facet normal 0.437891 -0.84619 -0.303669
    outer loop
      vertex 7.00891 1.31504 10
      vertex 5.38949 3.34795 2
      vertex 7.02192 1.32177 10
    endloop
  endfacet
  facet normal 0.709476 -0.63526 -0.305105
    outer loop
      vertex 7.15633 1.42897 10
      vertex 5.52589 3.45033 2
      vertex 5.52683 3.45138 2
    endloop
  endfacet
  facet normal 0.709481 -0.635254 -0.305105
    outer loop
      vertex 5.52589 3.45033 2
      vertex 7.15633 1.42897 10
      vertex 7.14656 1.41807 10
    endloop
  endfacet
  facet normal 0.972424 -0.0827904 -0.218029
    outer loop
      vertex 7.27386 1.70435 10
      vertex 5.65308 3.73543 2
      vertex 5.65433 3.75013 2
    endloop
  endfacet
  facet normal 0.972428 -0.0827599 -0.218022
    outer loop
      vertex 5.65308 3.73543 2
      vertex 7.27386 1.70435 10
      vertex 7.27376 1.70317 10
    endloop
  endfacet
  facet normal 0.930596 -0.262429 -0.25519
    outer loop
      vertex 7.25914 1.62322 10
      vertex 5.63445 3.64121 2
      vertex 5.63483 3.64255 2
    endloop
  endfacet
  facet normal 0.930583 -0.262468 -0.255197
    outer loop
      vertex 5.63445 3.64121 2
      vertex 7.25914 1.62322 10
      vertex 7.25512 1.60895 10
    endloop
  endfacet
  facet normal 0.939895 -0.233015 -0.249601
    outer loop
      vertex 7.2633 1.63985 10
      vertex 5.6423 3.67076 2
      vertex 5.64263 3.67211 2
    endloop
  endfacet
  facet normal 0.939921 -0.232931 -0.249585
    outer loop
      vertex 5.6423 3.67076 2
      vertex 7.2633 1.63985 10
      vertex 7.25973 1.62544 10
    endloop
  endfacet
  facet normal -0.492135 0.814715 0.306663
    outer loop
      vertex 4.87512 4.26281 2
      vertex 6.49443 2.22972 10
      vertex 6.49579 2.23055 10
    endloop
  endfacet
  facet normal -0.49224 0.81465 0.306667
    outer loop
      vertex 6.49443 2.22972 10
      vertex 4.87512 4.26281 2
      vertex 4.86244 4.25514 2
    endloop
  endfacet
  facet normal -0.0700388 -0.97013 -0.232256
    outer loop
      vertex 5.14205 3.29743 2
      vertex 6.74787 1.26624 10
      vertex 5.14067 3.29753 2
    endloop
  endfacet
  facet normal -0.0700348 -0.97013 -0.232256
    outer loop
      vertex 6.74787 1.26624 10
      vertex 5.14205 3.29743 2
      vertex 6.76272 1.26517 10
    endloop
  endfacet
  facet normal -0.699787 -0.713263 -0.0394262
    outer loop
      vertex 4.80555 3.44515 2
      vertex 6.42525 1.41385 10
      vertex 4.79466 3.45583 2
    endloop
  endfacet
  facet normal -0.69978 -0.713269 -0.0394293
    outer loop
      vertex 6.42525 1.41385 10
      vertex 4.80555 3.44515 2
      vertex 6.42623 1.41289 10
    endloop
  endfacet
  facet normal -0.981006 -0.0696386 0.181046
    outer loop
      vertex 4.63732 3.79265 2
      vertex 6.25695 1.77505 10
      vertex 4.63725 3.79369 2
    endloop
  endfacet
  facet normal -0.981008 -0.0695428 0.181071
    outer loop
      vertex 6.25695 1.77505 10
      vertex 4.63732 3.79265 2
      vertex 6.25799 1.76039 10
    endloop
  endfacet
  facet normal -0.979816 -0.0999904 0.173095
    outer loop
      vertex 4.63897 3.77646 2
      vertex 6.25815 1.75886 10
      vertex 4.63886 3.77751 2
    endloop
  endfacet
  facet normal -0.979821 -0.0998985 0.173119
    outer loop
      vertex 6.25815 1.75886 10
      vertex 4.63897 3.77646 2
      vertex 6.25964 1.74421 10
    endloop
  endfacet
  facet normal -0.977702 -0.129766 0.165102
    outer loop
      vertex 4.63911 3.77542 2
      vertex 6.25964 1.74421 10
      vertex 4.63897 3.77646 2
    endloop
  endfacet
  facet normal -0.97767 -0.130139 0.165001
    outer loop
      vertex 6.25964 1.74421 10
      vertex 4.63911 3.77542 2
      vertex 6.26159 1.72957 10
    endloop
  endfacet
  facet normal 0.205797 -0.937712 -0.2799
    outer loop
      vertex 5.28314 3.30957 2
      vertex 6.8897 1.27421 10
      vertex 5.26902 3.30647 2
    endloop
  endfacet
  facet normal 0.205802 -0.937711 -0.279901
    outer loop
      vertex 6.8897 1.27421 10
      vertex 5.28314 3.30957 2
      vertex 6.89079 1.27445 10
    endloop
  endfacet
  facet normal 0.381931 -0.874323 -0.29948
    outer loop
      vertex 5.37403 3.34053 2
      vertex 6.98127 1.3024 10
      vertex 5.37274 3.33996 2
    endloop
  endfacet
  facet normal 0.381953 -0.874313 -0.299481
    outer loop
      vertex 6.98127 1.3024 10
      vertex 5.37403 3.34053 2
      vertex 6.9947 1.30827 10
    endloop
  endfacet
  facet normal 0.981007 0.069612 -0.181053
    outer loop
      vertex 7.27441 1.80012 10
      vertex 5.65383 3.83103 2
      vertex 5.65374 3.83238 2
    endloop
  endfacet
  facet normal 0.981008 0.0695473 -0.181069
    outer loop
      vertex 5.65383 3.83103 2
      vertex 7.27441 1.80012 10
      vertex 7.27547 1.78514 10
    endloop
  endfacet
  facet normal 0.981008 0.069548 -0.181069
    outer loop
      vertex 7.27547 1.78514 10
      vertex 5.65489 3.81617 2
      vertex 5.65383 3.83103 2
    endloop
  endfacet
  facet normal 0.981008 0.0695669 -0.181064
    outer loop
      vertex 5.65489 3.81617 2
      vertex 7.27547 1.78514 10
      vertex 7.27556 1.78391 10
    endloop
  endfacet
  facet normal 0.952504 0.27898 -0.122092
    outer loop
      vertex 7.2567 1.8976 10
      vertex 5.63639 3.92862 2
      vertex 5.63215 3.94309 2
    endloop
  endfacet
  facet normal 0.952551 0.278795 -0.122149
    outer loop
      vertex 5.63639 3.92862 2
      vertex 7.2567 1.8976 10
      vertex 7.25706 1.89636 10
    endloop
  endfacet
  facet normal 0.97767 0.130136 -0.165002
    outer loop
      vertex 7.2726 1.81753 10
      vertex 5.65209 3.84856 2
      vertex 5.65012 3.86338 2
    endloop
  endfacet
  facet normal 0.977677 0.130055 -0.165024
    outer loop
      vertex 5.65209 3.84856 2
      vertex 7.2726 1.81753 10
      vertex 7.27276 1.8163 10
    endloop
  endfacet
  facet normal 0.977671 0.130122 -0.165005
    outer loop
      vertex 7.27061 1.83245 10
      vertex 5.65012 3.86338 2
      vertex 5.64994 3.8647 2
    endloop
  endfacet
  facet normal 0.977668 0.130161 -0.164995
    outer loop
      vertex 5.65012 3.86338 2
      vertex 7.27061 1.83245 10
      vertex 7.2726 1.81753 10
    endloop
  endfacet
  facet normal -0.823944 0.486536 0.290514
    outer loop
      vertex 4.70016 4.08583 2
      vertex 6.32887 2.06718 10
      vertex 4.7082 4.09944 2
    endloop
  endfacet
  facet normal -0.823948 0.48653 0.290513
    outer loop
      vertex 6.32887 2.06718 10
      vertex 4.70016 4.08583 2
      vertex 6.32084 2.05358 10
    endloop
  endfacet
  facet normal -0.980477 -0.00860359 0.196444
    outer loop
      vertex 4.63553 3.82505 2
      vertex 6.25606 1.80899 10
      vertex 4.63539 3.84125 2
    endloop
  endfacet
  facet normal -0.980477 -0.00860365 0.196444
    outer loop
      vertex 6.25606 1.80899 10
      vertex 4.63553 3.82505 2
      vertex 6.2562 1.7928 10
    endloop
  endfacet
  facet normal -0.962258 0.143313 0.231344
    outer loop
      vertex 4.63999 3.90656 2
      vertex 6.26288 1.88921 10
      vertex 4.64221 3.92147 2
    endloop
  endfacet
  facet normal -0.962263 0.143292 0.23134
    outer loop
      vertex 6.26288 1.88921 10
      vertex 4.63999 3.90656 2
      vertex 6.26265 1.88766 10
    endloop
  endfacet
  facet normal 0.192129 0.959744 0.204884
    outer loop
      vertex 5.22778 4.31695 2
      vertex 6.8336 2.28767 10
      vertex 6.83512 2.28736 10
    endloop
  endfacet
  facet normal 0.192193 0.959735 0.204868
    outer loop
      vertex 6.8336 2.28767 10
      vertex 5.22778 4.31695 2
      vertex 5.21292 4.31993 2
    endloop
  endfacet
  facet normal 0.677771 0.733634 0.0490611
    outer loop
      vertex 5.48551 4.17987 2
      vertex 7.10512 2.1486 10
      vertex 7.10618 2.14762 10
    endloop
  endfacet
  facet normal 0.677866 0.733549 0.0490204
    outer loop
      vertex 7.10512 2.1486 10
      vertex 5.48551 4.17987 2
      vertex 5.47425 4.19028 2
    endloop
  endfacet
  facet normal 0.608057 0.790099 0.077528
    outer loop
      vertex 5.43606 4.22168 2
      vertex 7.05583 2.19011 10
      vertex 7.06771 2.18096 10
    endloop
  endfacet
  facet normal 0.608282 0.789934 0.0774405
    outer loop
      vertex 7.05583 2.19011 10
      vertex 5.43606 4.22168 2
      vertex 5.43515 4.22237 2
    endloop
  endfacet
  facet normal 0.410136 -0.860669 -0.301725
    outer loop
      vertex 5.38697 3.34669 2
      vertex 6.9947 1.30827 10
      vertex 5.37403 3.34053 2
    endloop
  endfacet
  facet normal 0.410155 -0.860659 -0.301726
    outer loop
      vertex 6.9947 1.30827 10
      vertex 5.38697 3.34669 2
      vertex 6.99569 1.30874 10
    endloop
  endfacet
  facet normal 0.840282 -0.459914 -0.287061
    outer loop
      vertex 7.21916 1.52081 10
      vertex 5.59157 3.54042 2
      vertex 5.59849 3.55307 2
    endloop
  endfacet
  facet normal 0.840395 -0.459724 -0.287036
    outer loop
      vertex 5.59157 3.54042 2
      vertex 7.21916 1.52081 10
      vertex 7.21863 1.51983 10
    endloop
  endfacet
  facet normal 0.870446 -0.40535 -0.279311
    outer loop
      vertex 7.23301 1.54932 10
      vertex 5.60623 3.56847 2
      vertex 5.61233 3.58158 2
    endloop
  endfacet
  facet normal 0.87041 -0.405421 -0.279321
    outer loop
      vertex 5.60623 3.56847 2
      vertex 7.23301 1.54932 10
      vertex 7.23253 1.5483 10
    endloop
  endfacet
  facet normal 0.709493 -0.635242 -0.305104
    outer loop
      vertex 7.15706 1.42979 10
      vertex 5.52683 3.45138 2
      vertex 5.53638 3.46204 2
    endloop
  endfacet
  facet normal 0.709489 -0.635245 -0.305104
    outer loop
      vertex 5.52683 3.45138 2
      vertex 7.15706 1.42979 10
      vertex 7.15633 1.42897 10
    endloop
  endfacet
  facet normal 0.978754 -0.0219559 -0.203858
    outer loop
      vertex 7.27635 1.75152 10
      vertex 5.65564 3.78242 2
      vertex 5.65568 3.78378 2
    endloop
  endfacet
  facet normal 0.978765 -0.0218027 -0.203821
    outer loop
      vertex 5.65564 3.78242 2
      vertex 7.27635 1.75152 10
      vertex 7.27601 1.73655 10
    endloop
  endfacet
  facet normal 0.948297 -0.203272 -0.243748
    outer loop
      vertex 7.26355 1.64098 10
      vertex 5.64263 3.67211 2
      vertex 5.6457 3.68642 2
    endloop
  endfacet
  facet normal 0.948285 -0.203318 -0.243757
    outer loop
      vertex 5.64263 3.67211 2
      vertex 7.26355 1.64098 10
      vertex 7.2633 1.63985 10
    endloop
  endfacet
  facet normal 0.920365 -0.291632 -0.260535
    outer loop
      vertex 7.25065 1.59484 10
      vertex 5.62963 3.62601 2
      vertex 5.63403 3.63989 2
    endloop
  endfacet
  facet normal 0.920411 -0.291507 -0.260513
    outer loop
      vertex 5.62963 3.62601 2
      vertex 7.25065 1.59484 10
      vertex 7.2503 1.59375 10
    endloop
  endfacet
  facet normal 0.855778 -0.432862 -0.283328
    outer loop
      vertex 7.21967 1.5218 10
      vertex 5.59849 3.55307 2
      vertex 5.60501 3.56595 2
    endloop
  endfacet
  facet normal 0.855795 -0.43283 -0.283324
    outer loop
      vertex 5.59849 3.55307 2
      vertex 7.21967 1.5218 10
      vertex 7.21916 1.52081 10
    endloop
  endfacet
  facet normal 0.884239 -0.37747 -0.275022
    outer loop
      vertex 7.23345 1.55035 10
      vertex 5.61233 3.58158 2
      vertex 5.61802 3.59489 2
    endloop
  endfacet
  facet normal 0.884239 -0.377471 -0.275023
    outer loop
      vertex 5.61233 3.58158 2
      vertex 7.23345 1.55035 10
      vertex 7.23301 1.54932 10
    endloop
  endfacet
  facet normal -0.0839221 0.961608 0.261281
    outer loop
      vertex 5.0841 4.32705 2
      vertex 6.68984 2.29349 10
      vertex 6.69141 2.29362 10
    endloop
  endfacet
  facet normal -0.0839397 0.961605 0.261284
    outer loop
      vertex 6.68984 2.29349 10
      vertex 5.0841 4.32705 2
      vertex 5.06917 4.32575 2
    endloop
  endfacet
  facet normal 0.0840117 -0.961596 -0.261296
    outer loop
      vertex 5.22189 3.29928 2
      vertex 6.82782 1.26573 10
      vertex 5.22051 3.29916 2
    endloop
  endfacet
  facet normal 0.0839483 -0.961604 -0.261285
    outer loop
      vertex 6.82782 1.26573 10
      vertex 5.22189 3.29928 2
      vertex 6.84257 1.26702 10
    endloop
  endfacet
  facet normal -0.222329 -0.954758 -0.197499
    outer loop
      vertex 5.04784 3.31163 2
      vertex 6.66719 1.27968 10
      vertex 5.04652 3.31194 2
    endloop
  endfacet
  facet normal -0.222339 -0.954757 -0.197497
    outer loop
      vertex 6.66719 1.27968 10
      vertex 5.04784 3.31163 2
      vertex 6.68178 1.27628 10
    endloop
  endfacet
  facet normal 0.0839384 -0.961606 -0.261284
    outer loop
      vertex 5.22051 3.29916 2
      vertex 6.82669 1.26563 10
      vertex 5.20601 3.29789 2
    endloop
  endfacet
  facet normal 0.0838642 -0.961615 -0.261271
    outer loop
      vertex 6.82669 1.26563 10
      vertex 5.22051 3.29916 2
      vertex 6.82782 1.26573 10
    endloop
  endfacet
  facet normal 0.544557 -0.779946 -0.30845
    outer loop
      vertex 5.45545 3.38791 2
      vertex 7.07523 1.35503 10
      vertex 5.44373 3.37972 2
    endloop
  endfacet
  facet normal 0.544573 -0.779935 -0.308451
    outer loop
      vertex 7.07523 1.35503 10
      vertex 5.45545 3.38791 2
      vertex 7.07612 1.35565 10
    endloop
  endfacet
  facet normal 0.205856 -0.937697 -0.279908
    outer loop
      vertex 5.28451 3.30987 2
      vertex 6.89079 1.27445 10
      vertex 5.28314 3.30957 2
    endloop
  endfacet
  facet normal 0.205801 -0.937711 -0.279901
    outer loop
      vertex 6.89079 1.27445 10
      vertex 5.28451 3.30987 2
      vertex 6.90518 1.27761 10
    endloop
  endfacet
  facet normal 0.0223703 -0.967883 -0.250405
    outer loop
      vertex 5.18868 3.29698 2
      vertex 6.79476 1.26438 10
      vertex 5.17409 3.29664 2
    endloop
  endfacet
  facet normal 0.0223972 -0.967881 -0.25041
    outer loop
      vertex 6.79476 1.26438 10
      vertex 5.18868 3.29698 2
      vertex 6.79591 1.26441 10
    endloop
  endfacet
  facet normal 0.806751 -0.512738 -0.293687
    outer loop
      vertex 7.20353 1.49332 10
      vertex 5.58211 3.52439 2
      vertex 5.58286 3.52558 2
    endloop
  endfacet
  facet normal 0.806812 -0.512648 -0.293677
    outer loop
      vertex 5.58211 3.52439 2
      vertex 7.20353 1.49332 10
      vertex 7.19566 1.48092 10
    endloop
  endfacet
  facet normal 0.806797 -0.51267 -0.293679
    outer loop
      vertex 7.19566 1.48092 10
      vertex 5.57439 3.51225 2
      vertex 5.58211 3.52439 2
    endloop
  endfacet
  facet normal 0.806796 -0.512672 -0.293679
    outer loop
      vertex 5.57439 3.51225 2
      vertex 7.19566 1.48092 10
      vertex 7.19507 1.48 10
    endloop
  endfacet
  facet normal 0.569837 -0.761496 -0.308885
    outer loop
      vertex 5.46803 3.39732 2
      vertex 7.07699 1.3563 10
      vertex 5.4669 3.39647 2
    endloop
  endfacet
  facet normal 0.569935 -0.761422 -0.308886
    outer loop
      vertex 7.07699 1.3563 10
      vertex 5.46803 3.39732 2
      vertex 7.0887 1.36506 10
    endloop
  endfacet
  facet normal 0.518616 -0.797717 -0.307709
    outer loop
      vertex 5.44139 3.37814 2
      vertex 7.05007 1.33809 10
      vertex 5.42939 3.37035 2
    endloop
  endfacet
  facet normal 0.518517 -0.797783 -0.307706
    outer loop
      vertex 7.05007 1.33809 10
      vertex 5.44139 3.37814 2
      vertex 7.05098 1.33868 10
    endloop
  endfacet
  facet normal 0.979821 0.0999165 -0.173114
    outer loop
      vertex 7.27276 1.8163 10
      vertex 5.6536 3.83372 2
      vertex 5.65209 3.84856 2
    endloop
  endfacet
  facet normal 0.979822 0.099893 -0.17312
    outer loop
      vertex 5.6536 3.83372 2
      vertex 7.27276 1.8163 10
      vertex 7.27289 1.81506 10
    endloop
  endfacet
  facet normal 0.974527 0.160486 -0.156656
    outer loop
      vertex 7.26817 1.8473 10
      vertex 5.64994 3.8647 2
      vertex 5.64972 3.86602 2
    endloop
  endfacet
  facet normal 0.974556 0.16025 -0.156721
    outer loop
      vertex 5.64994 3.8647 2
      vertex 7.26817 1.8473 10
      vertex 7.27061 1.83245 10
    endloop
  endfacet
  facet normal 0.915428 0.393286 -0.0855438
    outer loop
      vertex 7.22928 1.97356 10
      vertex 5.61459 3.99189 2
      vertex 5.60861 4.00582 2
    endloop
  endfacet
  facet normal 0.915369 0.393435 -0.0854944
    outer loop
      vertex 5.61459 3.99189 2
      vertex 7.22928 1.97356 10
      vertex 7.2298 1.97234 10
    endloop
  endfacet
  facet normal 0.926068 0.36525 -0.0948214
    outer loop
      vertex 7.23577 1.95844 10
      vertex 5.62066 3.97661 2
      vertex 5.6151 3.9907 2
    endloop
  endfacet
  facet normal 0.926042 0.365321 -0.0947982
    outer loop
      vertex 5.62066 3.97661 2
      vertex 7.23577 1.95844 10
      vertex 7.23626 1.95721 10
    endloop
  endfacet
  facet normal 0.832992 0.552556 -0.0283837
    outer loop
      vertex 7.18097 2.05976 10
      vertex 5.56942 4.07826 2
      vertex 5.56029 4.09202 2
    endloop
  endfacet
  facet normal 0.832992 0.552556 -0.0283837
    outer loop
      vertex 5.56942 4.07826 2
      vertex 7.18097 2.05976 10
      vertex 7.19009 2.046 10
    endloop
  endfacet
  facet normal 0.340357 0.925499 0.166156
    outer loop
      vertex 5.30649 4.2935 2
      vertex 6.91331 2.26633 10
      vertex 6.92716 2.26124 10
    endloop
  endfacet
  facet normal 0.340051 0.925596 0.166242
    outer loop
      vertex 6.91331 2.26633 10
      vertex 5.30649 4.2935 2
      vertex 5.30549 4.29387 2
    endloop
  endfacet
  facet normal 0.369065 0.915892 0.1579
    outer loop
      vertex 5.32161 4.28741 2
      vertex 6.92716 2.26124 10
      vertex 6.94229 2.25515 10
    endloop
  endfacet
  facet normal 0.369065 0.915892 0.1579
    outer loop
      vertex 6.92716 2.26124 10
      vertex 5.32161 4.28741 2
      vertex 5.30649 4.2935 2
    endloop
  endfacet
  facet normal 0.558506 0.823908 0.096155
    outer loop
      vertex 5.40914 4.2406 2
      vertex 7.02889 2.20897 10
      vertex 7.04127 2.20058 10
    endloop
  endfacet
  facet normal 0.558549 0.823881 0.0961394
    outer loop
      vertex 7.02889 2.20897 10
      vertex 5.40914 4.2406 2
      vertex 5.40821 4.24123 2
    endloop
  endfacet
  facet normal 0.608104 0.790065 0.0775099
    outer loop
      vertex 5.4482 4.21233 2
      vertex 7.06771 2.18096 10
      vertex 7.06888 2.18007 10
    endloop
  endfacet
  facet normal 0.608075 0.790085 0.0775208
    outer loop
      vertex 7.06771 2.18096 10
      vertex 5.4482 4.21233 2
      vertex 5.43606 4.22168 2
    endloop
  endfacet
  facet normal -0.978763 0.0218403 0.20383
    outer loop
      vertex 4.63539 3.84125 2
      vertex 6.25609 1.81054 10
      vertex 4.63572 3.8564 2
    endloop
  endfacet
  facet normal -0.978751 0.0220046 0.203869
    outer loop
      vertex 6.25609 1.81054 10
      vertex 4.63539 3.84125 2
      vertex 6.25606 1.80899 10
    endloop
  endfacet
  facet normal -0.955757 0.173343 0.237656
    outer loop
      vertex 4.6449 3.93629 2
      vertex 6.26575 1.905 10
      vertex 4.64507 3.93726 2
    endloop
  endfacet
  facet normal -0.955756 0.173348 0.237657
    outer loop
      vertex 6.26575 1.905 10
      vertex 4.6449 3.93629 2
      vertex 6.26316 1.89075 10
    endloop
  endfacet
  facet normal -0.770194 0.563314 0.299129
    outer loop
      vertex 4.72556 4.1258 2
      vertex 6.35459 2.10497 10
      vertex 4.7261 4.12653 2
    endloop
  endfacet
  facet normal -0.770149 0.563373 0.299135
    outer loop
      vertex 6.35459 2.10497 10
      vertex 4.72556 4.1258 2
      vertex 6.34623 2.09354 10
    endloop
  endfacet
  facet normal -0.730446 0.611874 0.303412
    outer loop
      vertex 4.74457 4.15091 2
      vertex 6.37433 2.1295 10
      vertex 4.74515 4.15161 2
    endloop
  endfacet
  facet normal -0.730482 0.611832 0.303409
    outer loop
      vertex 6.37433 2.1295 10
      vertex 4.74457 4.15091 2
      vertex 6.36524 2.11865 10
    endloop
  endfacet
  facet normal -0.807021 0.512339 0.293641
    outer loop
      vertex 4.71618 4.11199 2
      vertex 6.33734 2.08051 10
      vertex 4.71667 4.11277 2
    endloop
  endfacet
  facet normal -0.806805 0.512659 0.293678
    outer loop
      vertex 6.33734 2.08051 10
      vertex 4.71618 4.11199 2
      vertex 6.32972 2.06852 10
    endloop
  endfacet
  facet normal -0.709482 0.635253 0.305105
    outer loop
      vertex 4.75528 4.16365 2
      vertex 6.38584 2.14244 10
      vertex 4.76517 4.1747 2
    endloop
  endfacet
  facet normal -0.709423 0.635317 0.305109
    outer loop
      vertex 6.38584 2.14244 10
      vertex 4.75528 4.16365 2
      vertex 6.38478 2.14125 10
    endloop
  endfacet
  facet normal -0.295197 0.910048 0.290984
    outer loop
      vertex 4.96185 4.30228 2
      vertex 6.58164 2.26974 10
      vertex 6.59516 2.27413 10
    endloop
  endfacet
  facet normal -0.294952 0.910136 0.290957
    outer loop
      vertex 6.58164 2.26974 10
      vertex 4.96185 4.30228 2
      vertex 4.96097 4.302 2
    endloop
  endfacet
  facet normal -0.770106 0.563429 0.29914
    outer loop
      vertex 4.7261 4.12653 2
      vertex 6.35553 2.10626 10
      vertex 4.73486 4.13852 2
    endloop
  endfacet
  facet normal -0.770157 0.563362 0.299134
    outer loop
      vertex 6.35553 2.10626 10
      vertex 4.7261 4.12653 2
      vertex 6.35459 2.10497 10
    endloop
  endfacet
  facet normal -0.7507 0.587875 0.301419
    outer loop
      vertex 4.73486 4.13852 2
      vertex 6.35651 2.10751 10
      vertex 4.74401 4.1502 2
    endloop
  endfacet
  facet normal -0.750674 0.587906 0.301422
    outer loop
      vertex 6.35651 2.10751 10
      vertex 4.73486 4.13852 2
      vertex 6.35553 2.10626 10
    endloop
  endfacet
  facet normal -0.677864 -0.733551 -0.0490215
    outer loop
      vertex 4.81674 3.43481 2
      vertex 6.42623 1.41289 10
      vertex 4.80555 3.44515 2
    endloop
  endfacet
  facet normal -0.677921 -0.7335 -0.0489969
    outer loop
      vertex 6.42623 1.41289 10
      vertex 4.81674 3.43481 2
      vertex 6.42723 1.41196 10
    endloop
  endfacet
  facet normal -0.69983 -0.713222 -0.0394071
    outer loop
      vertex 4.79466 3.45583 2
      vertex 6.41445 1.42445 10
      vertex 4.79377 3.45671 2
    endloop
  endfacet
  facet normal -0.699824 -0.713228 -0.0394098
    outer loop
      vertex 6.41445 1.42445 10
      vertex 4.79466 3.45583 2
      vertex 6.42525 1.41385 10
    endloop
  endfacet
  facet normal -0.976074 0.0523653 0.21104
    outer loop
      vertex 4.6358 3.85842 2
      vertex 6.25728 1.84127 10
      vertex 4.63661 3.87353 2
    endloop
  endfacet
  facet normal -0.976073 0.0523765 0.211042
    outer loop
      vertex 6.25728 1.84127 10
      vertex 4.6358 3.85842 2
      vertex 6.2572 1.83972 10
    endloop
  endfacet
  facet normal 0.506759 0.854463 0.1144
    outer loop
      vertex 5.39435 4.25004 2
      vertex 7.00091 2.22615 10
      vertex 7.01502 2.21778 10
    endloop
  endfacet
  facet normal 0.506759 0.854463 0.1144
    outer loop
      vertex 7.00091 2.22615 10
      vertex 5.39435 4.25004 2
      vertex 5.38023 4.25841 2
    endloop
  endfacet
  facet normal 0.311226 0.93422 0.174273
    outer loop
      vertex 5.27676 4.30393 2
      vertex 6.89644 2.272 10
      vertex 6.91042 2.26735 10
    endloop
  endfacet
  facet normal 0.311391 0.934174 0.174228
    outer loop
      vertex 6.89644 2.272 10
      vertex 5.27676 4.30393 2
      vertex 5.27577 4.30426 2
    endloop
  endfacet
  facet normal 0.281952 0.941975 0.182173
    outer loop
      vertex 5.27577 4.30426 2
      vertex 6.89497 2.27244 10
      vertex 6.89644 2.272 10
    endloop
  endfacet
  facet normal 0.281862 0.941997 0.182197
    outer loop
      vertex 6.89497 2.27244 10
      vertex 5.27577 4.30426 2
      vertex 5.26121 4.30862 2
    endloop
  endfacet
  facet normal 0.252212 0.948847 0.189944
    outer loop
      vertex 5.26021 4.30892 2
      vertex 6.86671 2.28043 10
      vertex 6.88089 2.27666 10
    endloop
  endfacet
  facet normal 0.25204 0.948884 0.189988
    outer loop
      vertex 6.86671 2.28043 10
      vertex 5.26021 4.30892 2
      vertex 5.25921 4.30918 2
    endloop
  endfacet
  facet normal 0.699761 0.713288 0.0394376
    outer loop
      vertex 5.49644 4.16915 2
      vertex 7.10618 2.14762 10
      vertex 7.10721 2.1466 10
    endloop
  endfacet
  facet normal 0.699775 0.713274 0.0394312
    outer loop
      vertex 7.10618 2.14762 10
      vertex 5.49644 4.16915 2
      vertex 5.48551 4.17987 2
    endloop
  endfacet
  facet normal 0.721116 0.692175 0.0297483
    outer loop
      vertex 7.11796 2.13606 10
      vertex 5.49811 4.16746 2
      vertex 5.49729 4.16832 2
    endloop
  endfacet
  facet normal 0.721059 0.692233 0.0297746
    outer loop
      vertex 5.49811 4.16746 2
      vertex 7.11796 2.13606 10
      vertex 7.1284 2.12518 10
    endloop
  endfacet
  facet normal 0.655119 0.753247 0.0586326
    outer loop
      vertex 5.47339 4.19107 2
      vertex 7.09297 2.15976 10
      vertex 7.09407 2.15881 10
    endloop
  endfacet
  facet normal 0.655236 0.753149 0.0585838
    outer loop
      vertex 7.09297 2.15976 10
      vertex 5.47339 4.19107 2
      vertex 5.46183 4.20113 2
    endloop
  endfacet
  facet normal -0.00845305 -0.969589 -0.244595
    outer loop
      vertex 5.17409 3.29664 2
      vertex 6.7936 1.26439 10
      vertex 5.15946 3.29677 2
    endloop
  endfacet
  facet normal -0.00849291 -0.96959 -0.244587
    outer loop
      vertex 6.7936 1.26439 10
      vertex 5.17409 3.29664 2
      vertex 6.79476 1.26438 10
    endloop
  endfacet
  facet normal 0.730453 -0.611865 -0.303412
    outer loop
      vertex 7.16716 1.44185 10
      vertex 5.53638 3.46204 2
      vertex 5.54649 3.47411 2
    endloop
  endfacet
  facet normal 0.73045 -0.611869 -0.303412
    outer loop
      vertex 5.53638 3.46204 2
      vertex 7.16716 1.44185 10
      vertex 7.15706 1.42979 10
    endloop
  endfacet
  facet normal 0.980477 0.00860593 -0.196443
    outer loop
      vertex 7.27621 1.76771 10
      vertex 5.65566 3.78514 2
      vertex 5.65553 3.79997 2
    endloop
  endfacet
  facet normal 0.980487 0.00884621 -0.196384
    outer loop
      vertex 5.65566 3.78514 2
      vertex 7.27621 1.76771 10
      vertex 7.27622 1.76649 10
    endloop
  endfacet
  facet normal 0.972447 -0.082624 -0.217991
    outer loop
      vertex 7.27512 1.71923 10
      vertex 5.65433 3.75013 2
      vertex 5.65445 3.75149 2
    endloop
  endfacet
  facet normal 0.972435 -0.082712 -0.218011
    outer loop
      vertex 5.65433 3.75013 2
      vertex 7.27512 1.71923 10
      vertex 7.27386 1.70435 10
    endloop
  endfacet
  facet normal 0.962267 -0.143272 -0.231336
    outer loop
      vertex 7.27189 1.68719 10
      vertex 5.64905 3.70492 2
      vertex 5.65122 3.71944 2
    endloop
  endfacet
  facet normal 0.962289 -0.14316 -0.231312
    outer loop
      vertex 5.64905 3.70492 2
      vertex 7.27189 1.68719 10
      vertex 7.27172 1.68602 10
    endloop
  endfacet
  facet normal 0.920336 -0.291713 -0.26055
    outer loop
      vertex 7.25512 1.60895 10
      vertex 5.63403 3.63989 2
      vertex 5.63445 3.64121 2
    endloop
  endfacet
  facet normal 0.920364 -0.291636 -0.260536
    outer loop
      vertex 5.63403 3.63989 2
      vertex 7.25512 1.60895 10
      vertex 7.25065 1.59484 10
    endloop
  endfacet
  facet normal 0.897175 -0.349184 -0.270457
    outer loop
      vertex 7.24501 1.57874 10
      vertex 5.61908 3.59748 2
      vertex 5.62434 3.611 2
    endloop
  endfacet
  facet normal 0.897197 -0.349135 -0.27045
    outer loop
      vertex 5.61908 3.59748 2
      vertex 7.24501 1.57874 10
      vertex 7.2446 1.57768 10
    endloop
  endfacet
  facet normal -0.114544 0.957053 0.266327
    outer loop
      vertex 5.06822 4.32563 2
      vertex 6.67403 2.29159 10
      vertex 6.6756 2.29178 10
    endloop
  endfacet
  facet normal -0.114595 0.957044 0.266335
    outer loop
      vertex 6.67403 2.29159 10
      vertex 5.06822 4.32563 2
      vertex 5.05336 4.32385 2
    endloop
  endfacet
  facet normal -0.0531663 0.965222 0.255968
    outer loop
      vertex 5.10099 4.32801 2
      vertex 6.70572 2.29487 10
      vertex 6.72166 2.29575 10
    endloop
  endfacet
  facet normal -0.0531807 0.965221 0.255971
    outer loop
      vertex 6.70572 2.29487 10
      vertex 5.10099 4.32801 2
      vertex 5.08505 4.32713 2
    endloop
  endfacet
  facet normal -0.0224236 0.967879 0.250415
    outer loop
      vertex 5.11601 4.32836 2
      vertex 6.72166 2.29575 10
      vertex 6.72324 2.29579 10
    endloop
  endfacet
  facet normal -0.0224052 0.96788 0.250412
    outer loop
      vertex 6.72166 2.29575 10
      vertex 5.11601 4.32836 2
      vertex 5.10099 4.32801 2
    endloop
  endfacet
  facet normal -0.410161 0.860656 0.301727
    outer loop
      vertex 4.91703 4.2845 2
      vertex 6.52349 2.24546 10
      vertex 6.5377 2.25224 10
    endloop
  endfacet
  facet normal -0.41015 0.860662 0.301726
    outer loop
      vertex 6.52349 2.24546 10
      vertex 4.91703 4.2845 2
      vertex 4.90282 4.27772 2
    endloop
  endfacet
  facet normal -0.145085 0.951549 0.271116
    outer loop
      vertex 5.05336 4.32385 2
      vertex 6.67247 2.29136 10
      vertex 6.67403 2.29159 10
    endloop
  endfacet
  facet normal -0.145162 0.951534 0.271128
    outer loop
      vertex 6.67247 2.29136 10
      vertex 5.05336 4.32385 2
      vertex 5.03858 4.3216 2
    endloop
  endfacet
  facet normal -0.665671 0.679913 0.307574
    outer loop
      vertex 4.78662 4.19642 2
      vertex 6.39671 2.1538 10
      vertex 6.39785 2.15491 10
    endloop
  endfacet
  facet normal -0.665545 0.680033 0.307579
    outer loop
      vertex 6.39671 2.1538 10
      vertex 4.78662 4.19642 2
      vertex 4.77603 4.18606 2
    endloop
  endfacet
  facet normal -0.0700305 -0.97013 -0.232257
    outer loop
      vertex 5.14067 3.29753 2
      vertex 6.7467 1.26633 10
      vertex 5.12603 3.29859 2
    endloop
  endfacet
  facet normal -0.0700277 -0.97013 -0.232258
    outer loop
      vertex 6.7467 1.26633 10
      vertex 5.14067 3.29753 2
      vertex 6.74787 1.26624 10
    endloop
  endfacet
  facet normal -0.19212 -0.959746 -0.204886
    outer loop
      vertex 5.07814 3.30509 2
      vertex 6.68414 1.27577 10
      vertex 5.0768 3.30536 2
    endloop
  endfacet
  facet normal -0.192107 -0.959748 -0.204889
    outer loop
      vertex 6.68414 1.27577 10
      vertex 5.07814 3.30509 2
      vertex 6.69881 1.27284 10
    endloop
  endfacet
  facet normal -0.480109 -0.868491 -0.123363
    outer loop
      vertex 4.92517 3.35869 2
      vertex 6.5315 1.33436 10
      vertex 4.91083 3.36662 2
    endloop
  endfacet
  facet normal -0.480109 -0.868491 -0.123363
    outer loop
      vertex 6.5315 1.33436 10
      vertex 4.92517 3.35869 2
      vertex 6.54584 1.32643 10
    endloop
  endfacet
  facet normal 0.0531679 -0.965222 -0.255969
    outer loop
      vertex 5.20601 3.29789 2
      vertex 6.81074 1.26475 10
      vertex 5.19007 3.29701 2
    endloop
  endfacet
  facet normal 0.0531679 -0.965222 -0.255969
    outer loop
      vertex 6.81074 1.26475 10
      vertex 5.20601 3.29789 2
      vertex 6.82669 1.26563 10
    endloop
  endfacet
  facet normal 0.324337 -0.899062 -0.294096
    outer loop
      vertex 5.33141 3.3235 2
      vertex 6.95076 1.29076 10
      vertex 5.33009 3.32302 2
    endloop
  endfacet
  facet normal 0.32441 -0.899034 -0.294104
    outer loop
      vertex 6.95076 1.29076 10
      vertex 5.33141 3.3235 2
      vertex 6.96457 1.29575 10
    endloop
  endfacet
  facet normal 0.465265 -0.830849 -0.305318
    outer loop
      vertex 5.41471 3.36153 2
      vertex 7.02289 1.32227 10
      vertex 5.40222 3.35453 2
    endloop
  endfacet
  facet normal 0.465266 -0.830848 -0.305318
    outer loop
      vertex 7.02289 1.32227 10
      vertex 5.41471 3.36153 2
      vertex 7.02384 1.3228 10
    endloop
  endfacet
  facet normal 0.437989 -0.846136 -0.303676
    outer loop
      vertex 5.40222 3.35453 2
      vertex 7.02192 1.32177 10
      vertex 5.38949 3.34795 2
    endloop
  endfacet
  facet normal 0.438067 -0.846094 -0.303681
    outer loop
      vertex 7.02192 1.32177 10
      vertex 5.40222 3.35453 2
      vertex 7.02289 1.32227 10
    endloop
  endfacet
  facet normal 0.492245 -0.814647 -0.306668
    outer loop
      vertex 5.42939 3.37035 2
      vertex 7.04914 1.33753 10
      vertex 5.41715 3.36295 2
    endloop
  endfacet
  facet normal 0.492269 -0.814632 -0.306669
    outer loop
      vertex 7.04914 1.33753 10
      vertex 5.42939 3.37035 2
      vertex 7.05007 1.33809 10
    endloop
  endfacet
  facet normal 0.594767 -0.742133 -0.309016
    outer loop
      vertex 5.46913 3.3982 2
      vertex 7.0887 1.36506 10
      vertex 5.46803 3.39732 2
    endloop
  endfacet
  facet normal 0.594719 -0.742172 -0.309016
    outer loop
      vertex 7.0887 1.36506 10
      vertex 5.46913 3.3982 2
      vertex 7.10011 1.3742 10
    endloop
  endfacet
  facet normal 0.235836 -0.929406 -0.283876
    outer loop
      vertex 5.2985 3.31342 2
      vertex 6.90518 1.27761 10
      vertex 5.28451 3.30987 2
    endloop
  endfacet
  facet normal 0.235838 -0.929406 -0.283876
    outer loop
      vertex 6.90518 1.27761 10
      vertex 5.2985 3.31342 2
      vertex 6.90627 1.27788 10
    endloop
  endfacet
  facet normal 0.665542 -0.680036 -0.307579
    outer loop
      vertex 5.51503 3.43897 2
      vertex 7.12447 1.39572 10
      vertex 5.50379 3.42798 2
    endloop
  endfacet
  facet normal 0.665542 -0.680036 -0.307579
    outer loop
      vertex 7.12447 1.39572 10
      vertex 5.51503 3.43897 2
      vertex 7.1357 1.40671 10
    endloop
  endfacet
  facet normal 0.618927 -0.722182 -0.308842
    outer loop
      vertex 5.49114 3.41644 2
      vertex 7.10096 1.37488 10
      vertex 5.48028 3.40714 2
    endloop
  endfacet
  facet normal 0.618873 -0.722227 -0.308843
    outer loop
      vertex 7.10096 1.37488 10
      vertex 5.49114 3.41644 2
      vertex 7.10178 1.37559 10
    endloop
  endfacet
  facet normal 0.952447 0.279206 -0.122023
    outer loop
      vertex 7.25246 1.91209 10
      vertex 5.63215 3.94309 2
      vertex 5.63178 3.94435 2
    endloop
  endfacet
  facet normal 0.952492 0.279027 -0.122078
    outer loop
      vertex 5.63215 3.94309 2
      vertex 7.25246 1.91209 10
      vertex 7.2567 1.8976 10
    endloop
  endfacet
  facet normal 0.944716 0.307725 -0.113212
    outer loop
      vertex 7.24777 1.92645 10
      vertex 5.63178 3.94435 2
      vertex 5.63138 3.94559 2
    endloop
  endfacet
  facet normal 0.944628 0.308031 -0.113117
    outer loop
      vertex 5.63178 3.94435 2
      vertex 7.24777 1.92645 10
      vertex 7.25246 1.91209 10
    endloop
  endfacet
  facet normal 0.974545 0.160338 -0.156696
    outer loop
      vertex 7.26796 1.84854 10
      vertex 5.64972 3.86602 2
      vertex 5.64729 3.8808 2
    endloop
  endfacet
  facet normal 0.974527 0.160488 -0.156655
    outer loop
      vertex 5.64972 3.86602 2
      vertex 7.26796 1.84854 10
      vertex 7.26817 1.8473 10
    endloop
  endfacet
  facet normal 0.816361 0.577237 -0.0187448
    outer loop
      vertex 7.17143 2.07324 10
      vertex 5.55147 4.1045 2
      vertex 5.55076 4.1055 2
    endloop
  endfacet
  facet normal 0.816293 0.577334 -0.0187063
    outer loop
      vertex 5.55147 4.1045 2
      vertex 7.17143 2.07324 10
      vertex 7.18016 2.06089 10
    endloop
  endfacet
  facet normal 0.780487 0.625172 0.00069971
    outer loop
      vertex 7.15205 2.09822 10
      vertex 5.54082 4.11869 2
      vertex 5.54006 4.11965 2
    endloop
  endfacet
  facet normal 0.780511 0.625141 0.000687091
    outer loop
      vertex 5.54082 4.11869 2
      vertex 7.15205 2.09822 10
      vertex 7.1615 2.08643 10
    endloop
  endfacet
  facet normal 0.22227 0.954769 0.197514
    outer loop
      vertex 5.22977 4.31652 2
      vertex 6.84945 2.28449 10
      vertex 6.86371 2.28117 10
    endloop
  endfacet
  facet normal 0.222202 0.954782 0.197531
    outer loop
      vertex 6.84945 2.28449 10
      vertex 5.22977 4.31652 2
      vertex 5.22877 4.31675 2
    endloop
  endfacet
  facet normal 0.311251 0.934213 0.174266
    outer loop
      vertex 5.2912 4.29912 2
      vertex 6.91042 2.26735 10
      vertex 6.91187 2.26686 10
    endloop
  endfacet
  facet normal 0.31126 0.934211 0.174264
    outer loop
      vertex 6.91042 2.26735 10
      vertex 5.2912 4.29912 2
      vertex 5.27676 4.30393 2
    endloop
  endfacet
  facet normal -0.948297 0.203274 0.243748
    outer loop
      vertex 4.64823 3.95197 2
      vertex 6.2691 1.92066 10
      vertex 4.64843 3.95292 2
    endloop
  endfacet
  facet normal -0.948299 0.203267 0.243747
    outer loop
      vertex 6.2691 1.92066 10
      vertex 4.64823 3.95197 2
      vertex 6.26608 1.90653 10
    endloop
  endfacet
  facet normal -0.909203 0.320606 0.265634
    outer loop
      vertex 4.66175 3.99991 2
      vertex 6.2874 1.98177 10
      vertex 4.66672 4.01403 2
    endloop
  endfacet
  facet normal -0.90927 0.32044 0.265606
    outer loop
      vertex 6.2874 1.98177 10
      vertex 4.66175 3.99991 2
      vertex 6.28687 1.98028 10
    endloop
  endfacet
  facet normal -0.930647 0.262275 0.255161
    outer loop
      vertex 4.65228 3.96844 2
      vertex 6.27686 1.95003 10
      vertex 4.65254 3.96937 2
    endloop
  endfacet
  facet normal -0.930604 0.262404 0.255185
    outer loop
      vertex 6.27686 1.95003 10
      vertex 4.65228 3.96844 2
      vertex 6.27295 1.93618 10
    endloop
  endfacet
  facet normal -0.897291 0.34892 0.270414
    outer loop
      vertex 4.66672 4.01403 2
      vertex 6.29259 1.99511 10
      vertex 4.66707 4.01491 2
    endloop
  endfacet
  facet normal -0.897169 0.349198 0.27046
    outer loop
      vertex 6.29259 1.99511 10
      vertex 4.66672 4.01403 2
      vertex 6.2874 1.98177 10
    endloop
  endfacet
  facet normal -0.870537 0.405174 0.279285
    outer loop
      vertex 4.67873 4.04345 2
      vertex 6.30542 2.02413 10
      vertex 4.67912 4.0443 2
    endloop
  endfacet
  facet normal -0.870457 0.40533 0.279308
    outer loop
      vertex 6.30542 2.02413 10
      vertex 4.67873 4.04345 2
      vertex 6.2994 2.01119 10
    endloop
  endfacet
  facet normal -0.788663 0.538563 0.296583
    outer loop
      vertex 4.72504 4.12504 2
      vertex 6.34623 2.09354 10
      vertex 4.72556 4.1258 2
    endloop
  endfacet
  facet normal -0.788871 0.538275 0.296552
    outer loop
      vertex 6.34623 2.09354 10
      vertex 4.72504 4.12504 2
      vertex 6.33824 2.08182 10
    endloop
  endfacet
  facet normal -0.78889 0.538248 0.296549
    outer loop
      vertex 4.71667 4.11277 2
      vertex 6.33824 2.08182 10
      vertex 4.72504 4.12504 2
    endloop
  endfacet
  facet normal -0.788797 0.538376 0.296563
    outer loop
      vertex 6.33824 2.08182 10
      vertex 4.71667 4.11277 2
      vertex 6.33734 2.08051 10
    endloop
  endfacet
  facet normal -0.687837 0.657983 0.306494
    outer loop
      vertex 4.76517 4.1747 2
      vertex 6.39671 2.1538 10
      vertex 4.77603 4.18606 2
    endloop
  endfacet
  facet normal -0.687851 0.657969 0.306493
    outer loop
      vertex 6.39671 2.1538 10
      vertex 4.76517 4.1747 2
      vertex 6.38584 2.14244 10
    endloop
  endfacet
  facet normal -0.437814 0.846231 0.303664
    outer loop
      vertex 4.90282 4.27772 2
      vertex 6.52208 2.24473 10
      vertex 6.52349 2.24546 10
    endloop
  endfacet
  facet normal -0.437892 0.846189 0.303669
    outer loop
      vertex 6.52208 2.24473 10
      vertex 4.90282 4.27772 2
      vertex 4.88965 4.27091 2
    endloop
  endfacet
  facet normal -0.642548 0.701458 0.308363
    outer loop
      vertex 4.79885 4.20766 2
      vertex 6.40911 2.16586 10
      vertex 6.41952 2.1754 10
    endloop
  endfacet
  facet normal -0.642568 0.701441 0.308363
    outer loop
      vertex 6.40911 2.16586 10
      vertex 4.79885 4.20766 2
      vertex 4.79819 4.20705 2
    endloop
  endfacet
  facet normal -0.74155 -0.670596 -0.0201267
    outer loop
      vertex 4.78234 3.46861 2
      vertex 6.39287 1.44757 10
      vertex 4.78151 3.46953 2
    endloop
  endfacet
  facet normal -0.741591 -0.670551 -0.020107
    outer loop
      vertex 6.39287 1.44757 10
      vertex 4.78234 3.46861 2
      vertex 6.40301 1.43635 10
    endloop
  endfacet
  facet normal 0.425426 0.893956 0.140909
    outer loop
      vertex 5.35133 4.27382 2
      vertex 6.95724 2.24858 10
      vertex 6.972 2.24156 10
    endloop
  endfacet
  facet normal 0.425438 0.893951 0.140906
    outer loop
      vertex 6.95724 2.24858 10
      vertex 5.35133 4.27382 2
      vertex 5.33657 4.28084 2
    endloop
  endfacet
  facet normal 0.131288 0.966849 0.219014
    outer loop
      vertex 5.19601 4.32274 2
      vertex 6.80171 2.29251 10
      vertex 6.80326 2.2923 10
    endloop
  endfacet
  facet normal 0.131316 0.966846 0.219008
    outer loop
      vertex 6.80171 2.29251 10
      vertex 5.19601 4.32274 2
      vertex 5.18104 4.32477 2
    endloop
  endfacet
  facet normal 0.161821 0.963769 0.212046
    outer loop
      vertex 5.198 4.32243 2
      vertex 6.81768 2.29034 10
      vertex 6.83206 2.28793 10
    endloop
  endfacet
  facet normal 0.161711 0.963782 0.212072
    outer loop
      vertex 6.81768 2.29034 10
      vertex 5.198 4.32243 2
      vertex 5.19701 4.3226 2
    endloop
  endfacet
  facet normal 0.100762 0.968964 0.225735
    outer loop
      vertex 5.18104 4.32477 2
      vertex 6.78571 2.29418 10
      vertex 6.80171 2.29251 10
    endloop
  endfacet
  facet normal 0.100762 0.968964 0.225735
    outer loop
      vertex 6.78571 2.29418 10
      vertex 5.18104 4.32477 2
      vertex 5.16504 4.32643 2
    endloop
  endfacet
  facet normal 0.00854656 0.969592 0.244577
    outer loop
      vertex 5.13299 4.32824 2
      vertex 6.75209 2.29599 10
      vertex 6.75366 2.29598 10
    endloop
  endfacet
  facet normal 0.00848307 0.96959 0.244589
    outer loop
      vertex 6.75209 2.29599 10
      vertex 5.13299 4.32824 2
      vertex 5.11794 4.32837 2
    endloop
  endfacet
  facet normal 0.0700271 0.97013 0.232258
    outer loop
      vertex 5.16504 4.32643 2
      vertex 6.76969 2.29533 10
      vertex 6.78571 2.29418 10
    endloop
  endfacet
  facet normal 0.0700415 0.97013 0.232255
    outer loop
      vertex 6.76969 2.29533 10
      vertex 5.16504 4.32643 2
      vertex 5.14901 4.32759 2
    endloop
  endfacet
  facet normal 0.00845013 0.969588 0.244595
    outer loop
      vertex 5.11794 4.32837 2
      vertex 6.73765 2.29612 10
      vertex 6.75209 2.29599 10
    endloop
  endfacet
  facet normal 0.00857204 0.969593 0.244572
    outer loop
      vertex 6.73765 2.29612 10
      vertex 5.11794 4.32837 2
      vertex 5.11697 4.32838 2
    endloop
  endfacet
  facet normal 0.699834 0.713218 0.0394053
    outer loop
      vertex 5.49729 4.16832 2
      vertex 7.10721 2.1466 10
      vertex 7.11796 2.13606 10
    endloop
  endfacet
  facet normal 0.699886 0.713168 0.039382
    outer loop
      vertex 7.10721 2.1466 10
      vertex 5.49729 4.16832 2
      vertex 5.49644 4.16915 2
    endloop
  endfacet
  facet normal 0.324464 -0.899012 -0.29411
    outer loop
      vertex 5.34494 3.32838 2
      vertex 6.96457 1.29575 10
      vertex 5.33141 3.3235 2
    endloop
  endfacet
  facet normal 0.32449 -0.899002 -0.294112
    outer loop
      vertex 6.96457 1.29575 10
      vertex 5.34494 3.32838 2
      vertex 6.96561 1.29612 10
    endloop
  endfacet
  facet normal 0.770164 -0.563353 -0.299133
    outer loop
      vertex 7.18618 1.46697 10
      vertex 5.5562 3.48651 2
      vertex 5.5655 3.49923 2
    endloop
  endfacet
  facet normal 0.770162 -0.563356 -0.299133
    outer loop
      vertex 5.5562 3.48651 2
      vertex 7.18618 1.46697 10
      vertex 7.17687 1.45425 10
    endloop
  endfacet
  facet normal 0.97876 -0.0218774 -0.203839
    outer loop
      vertex 7.27601 1.73655 10
      vertex 5.65531 3.76761 2
      vertex 5.65564 3.78242 2
    endloop
  endfacet
  facet normal 0.978741 -0.0221338 -0.2039
    outer loop
      vertex 5.65531 3.76761 2
      vertex 7.27601 1.73655 10
      vertex 7.27599 1.73535 10
    endloop
  endfacet
  facet normal 0.97608 -0.0523083 -0.211026
    outer loop
      vertex 7.27599 1.73535 10
      vertex 5.65452 3.75286 2
      vertex 5.65531 3.76761 2
    endloop
  endfacet
  facet normal 0.976104 -0.0520744 -0.210972
    outer loop
      vertex 5.65452 3.75286 2
      vertex 7.27599 1.73535 10
      vertex 7.27592 1.73415 10
    endloop
  endfacet
  facet normal 0.909203 -0.320605 -0.265634
    outer loop
      vertex 7.2503 1.59375 10
      vertex 5.6248 3.61231 2
      vertex 5.62963 3.62601 2
    endloop
  endfacet
  facet normal 0.909147 -0.320745 -0.265658
    outer loop
      vertex 5.6248 3.61231 2
      vertex 7.2503 1.59375 10
      vertex 7.24993 1.59268 10
    endloop
  endfacet
  facet normal 0.955762 -0.173324 -0.237652
    outer loop
      vertex 7.26687 1.65665 10
      vertex 5.64599 3.68777 2
      vertex 5.6486 3.7022 2
    endloop
  endfacet
  facet normal 0.955746 -0.173392 -0.237666
    outer loop
      vertex 5.64599 3.68777 2
      vertex 7.26687 1.65665 10
      vertex 7.26666 1.65551 10
    endloop
  endfacet
  facet normal 0.948254 -0.203436 -0.24378
    outer loop
      vertex 7.26666 1.65551 10
      vertex 5.6457 3.68642 2
      vertex 5.64599 3.68777 2
    endloop
  endfacet
  facet normal 0.9483 -0.203262 -0.243746
    outer loop
      vertex 5.6457 3.68642 2
      vertex 7.26666 1.65551 10
      vertex 7.26355 1.64098 10
    endloop
  endfacet
  facet normal 0.884244 -0.377461 -0.275021
    outer loop
      vertex 7.23924 1.56392 10
      vertex 5.61802 3.59489 2
      vertex 5.61857 3.59618 2
    endloop
  endfacet
  facet normal 0.884244 -0.37746 -0.275021
    outer loop
      vertex 5.61802 3.59489 2
      vertex 7.23924 1.56392 10
      vertex 7.23345 1.55035 10
    endloop
  endfacet
  facet normal 0.897213 -0.349098 -0.270444
    outer loop
      vertex 7.2446 1.57768 10
      vertex 5.61857 3.59618 2
      vertex 5.61908 3.59748 2
    endloop
  endfacet
  facet normal 0.89717 -0.349195 -0.270459
    outer loop
      vertex 5.61857 3.59618 2
      vertex 7.2446 1.57768 10
      vertex 7.23924 1.56392 10
    endloop
  endfacet
  facet normal -0.205805 0.93771 0.279901
    outer loop
      vertex 5.02204 4.31856 2
      vertex 6.62877 2.28324 10
      vertex 6.64271 2.2863 10
    endloop
  endfacet
  facet normal -0.206029 0.937652 0.279932
    outer loop
      vertex 6.62877 2.28324 10
      vertex 5.02204 4.31856 2
      vertex 5.02112 4.31836 2
    endloop
  endfacet
  facet normal -0.353401 0.887092 0.296944
    outer loop
      vertex 4.93232 4.29114 2
      vertex 6.55215 2.25855 10
      vertex 6.56532 2.26379 10
    endloop
  endfacet
  facet normal -0.35335 0.887114 0.296939
    outer loop
      vertex 6.55215 2.25855 10
      vertex 4.93232 4.29114 2
      vertex 4.93147 4.29081 2
    endloop
  endfacet
  facet normal -0.518685 0.797671 0.307712
    outer loop
      vertex 4.86091 4.25418 2
      vertex 6.46916 2.21385 10
      vertex 6.4705 2.21472 10
    endloop
  endfacet
  facet normal -0.518647 0.797697 0.30771
    outer loop
      vertex 6.46916 2.21385 10
      vertex 4.86091 4.25418 2
      vertex 4.84849 4.24611 2
    endloop
  endfacet
  facet normal -0.544551 0.77995 0.30845
    outer loop
      vertex 4.83635 4.23763 2
      vertex 6.45628 2.20486 10
      vertex 6.46786 2.21294 10
    endloop
  endfacet
  facet normal -0.544487 0.779996 0.308449
    outer loop
      vertex 6.45628 2.20486 10
      vertex 4.83635 4.23763 2
      vertex 4.83561 4.23712 2
    endloop
  endfacet
  facet normal -0.0392488 -0.970338 -0.238546
    outer loop
      vertex 5.15807 3.29678 2
      vertex 6.77758 1.26457 10
      vertex 5.14343 3.29738 2
    endloop
  endfacet
  facet normal -0.0393031 -0.970338 -0.238535
    outer loop
      vertex 6.77758 1.26457 10
      vertex 5.15807 3.29678 2
      vertex 6.77875 1.26452 10
    endloop
  endfacet
  facet normal -0.100762 -0.968964 -0.225735
    outer loop
      vertex 5.12603 3.29859 2
      vertex 6.73069 1.26799 10
      vertex 5.11002 3.30025 2
    endloop
  endfacet
  facet normal -0.100765 -0.968963 -0.225735
    outer loop
      vertex 6.73069 1.26799 10
      vertex 5.12603 3.29859 2
      vertex 6.7467 1.26633 10
    endloop
  endfacet
  facet normal -0.452842 -0.881728 -0.132249
    outer loop
      vertex 4.93973 3.35121 2
      vertex 6.54699 1.32584 10
      vertex 4.93855 3.35181 2
    endloop
  endfacet
  facet normal -0.452981 -0.881664 -0.132204
    outer loop
      vertex 6.54699 1.32584 10
      vertex 4.93973 3.35121 2
      vertex 6.5604 1.31895 10
    endloop
  endfacet
  facet normal -0.222273 -0.954769 -0.197513
    outer loop
      vertex 5.06229 3.30827 2
      vertex 6.68178 1.27628 10
      vertex 5.04784 3.31163 2
    endloop
  endfacet
  facet normal -0.222351 -0.954755 -0.197494
    outer loop
      vertex 6.68178 1.27628 10
      vertex 5.06229 3.30827 2
      vertex 6.68296 1.27601 10
    endloop
  endfacet
  facet normal -0.311237 -0.934217 -0.17427
    outer loop
      vertex 5.01529 3.32076 2
      vertex 6.62053 1.29364 10
      vertex 4.99986 3.3259 2
    endloop
  endfacet
  facet normal -0.311228 -0.93422 -0.174272
    outer loop
      vertex 6.62053 1.29364 10
      vertex 5.01529 3.32076 2
      vertex 6.63596 1.2885 10
    endloop
  endfacet
  facet normal -0.252098 -0.948871 -0.189973
    outer loop
      vertex 5.03215 3.31576 2
      vertex 6.65152 1.28385 10
      vertex 5.03085 3.3161 2
    endloop
  endfacet
  facet normal -0.252218 -0.948846 -0.189942
    outer loop
      vertex 6.65152 1.28385 10
      vertex 5.03215 3.31576 2
      vertex 6.66601 1.27999 10
    endloop
  endfacet
  facet normal -0.558568 -0.823869 -0.0961325
    outer loop
      vertex 4.87031 3.39229 2
      vertex 6.48991 1.36075 10
      vertex 4.86924 3.39301 2
    endloop
  endfacet
  facet normal -0.558536 -0.82389 -0.0961442
    outer loop
      vertex 6.48991 1.36075 10
      vertex 4.87031 3.39229 2
      vertex 6.50243 1.35227 10
    endloop
  endfacet
  facet normal -0.532884 -0.839606 -0.105333
    outer loop
      vertex 4.89671 3.37499 2
      vertex 6.51628 1.34343 10
      vertex 4.88394 3.38309 2
    endloop
  endfacet
  facet normal -0.532782 -0.839667 -0.10537
    outer loop
      vertex 6.51628 1.34343 10
      vertex 4.89671 3.37499 2
      vertex 6.51739 1.34273 10
    endloop
  endfacet
  facet normal -0.677833 -0.733579 -0.0490347
    outer loop
      vertex 4.81767 3.43395 2
      vertex 6.42723 1.41196 10
      vertex 4.81674 3.43481 2
    endloop
  endfacet
  facet normal -0.677826 -0.733585 -0.0490377
    outer loop
      vertex 6.42723 1.41196 10
      vertex 4.81767 3.43395 2
      vertex 6.43834 1.40169 10
    endloop
  endfacet
  facet normal -0.655261 -0.753128 -0.0585735
    outer loop
      vertex 4.82915 3.42396 2
      vertex 6.43834 1.40169 10
      vertex 4.81767 3.43395 2
    endloop
  endfacet
  facet normal -0.655287 -0.753107 -0.0585628
    outer loop
      vertex 6.43834 1.40169 10
      vertex 4.82915 3.42396 2
      vertex 6.43936 1.4008 10
    endloop
  endfacet
  facet normal 0.175533 -0.945097 -0.275646
    outer loop
      vertex 5.26765 3.30621 2
      vertex 6.87409 1.27131 10
      vertex 5.25342 3.30357 2
    endloop
  endfacet
  facet normal 0.175549 -0.945093 -0.275648
    outer loop
      vertex 6.87409 1.27131 10
      vertex 5.26765 3.30621 2
      vertex 6.87519 1.27151 10
    endloop
  endfacet
  facet normal 0.410165 -0.860654 -0.301727
    outer loop
      vertex 5.38824 3.3473 2
      vertex 6.99569 1.30874 10
      vertex 5.38697 3.34669 2
    endloop
  endfacet
  facet normal 0.410149 -0.860662 -0.301726
    outer loop
      vertex 6.99569 1.30874 10
      vertex 5.38824 3.3473 2
      vertex 7.00891 1.31504 10
    endloop
  endfacet
  facet normal 0.465443 -0.830746 -0.305327
    outer loop
      vertex 5.41594 3.36222 2
      vertex 7.02384 1.3228 10
      vertex 5.41471 3.36153 2
    endloop
  endfacet
  facet normal 0.465323 -0.830815 -0.305321
    outer loop
      vertex 7.02384 1.3228 10
      vertex 5.41594 3.36222 2
      vertex 7.03661 1.32996 10
    endloop
  endfacet
  facet normal 0.492165 -0.814696 -0.306664
    outer loop
      vertex 5.41715 3.36295 2
      vertex 7.03661 1.32996 10
      vertex 5.41594 3.36222 2
    endloop
  endfacet
  facet normal 0.492227 -0.814658 -0.306667
    outer loop
      vertex 7.03661 1.32996 10
      vertex 5.41715 3.36295 2
      vertex 7.04914 1.33753 10
    endloop
  endfacet
  facet normal 0.518625 -0.797711 -0.30771
    outer loop
      vertex 5.44257 3.37891 2
      vertex 7.05098 1.33868 10
      vertex 5.44139 3.37814 2
    endloop
  endfacet
  facet normal 0.518646 -0.797697 -0.30771
    outer loop
      vertex 7.05098 1.33868 10
      vertex 5.44257 3.37891 2
      vertex 7.06324 1.34665 10
    endloop
  endfacet
  facet normal 0.959486 0.249445 -0.131009
    outer loop
      vertex 7.25739 1.89511 10
      vertex 5.64051 3.91277 2
      vertex 5.64018 3.91405 2
    endloop
  endfacet
  facet normal 0.959451 0.249606 -0.130962
    outer loop
      vertex 5.64051 3.91277 2
      vertex 7.25739 1.89511 10
      vertex 7.26119 1.88051 10
    endloop
  endfacet
  facet normal 0.965437 0.220045 -0.139684
    outer loop
      vertex 7.26454 1.86581 10
      vertex 5.64415 3.89683 2
      vertex 5.64081 3.91149 2
    endloop
  endfacet
  facet normal 0.965447 0.219994 -0.139699
    outer loop
      vertex 5.64415 3.89683 2
      vertex 7.26454 1.86581 10
      vertex 7.26482 1.86457 10
    endloop
  endfacet
  facet normal 0.944622 0.30805 -0.113111
    outer loop
      vertex 7.24737 1.92769 10
      vertex 5.63138 3.94559 2
      vertex 5.6267 3.95995 2
    endloop
  endfacet
  facet normal 0.944627 0.308034 -0.113116
    outer loop
      vertex 5.63138 3.94559 2
      vertex 7.24737 1.92769 10
      vertex 7.24777 1.92645 10
    endloop
  endfacet
  facet normal 0.935715 0.337099 -0.103927
    outer loop
      vertex 7.24181 1.94315 10
      vertex 5.62157 3.97419 2
      vertex 5.62113 3.97541 2
    endloop
  endfacet
  facet normal 0.935801 0.336835 -0.104011
    outer loop
      vertex 5.62157 3.97419 2
      vertex 7.24181 1.94315 10
      vertex 7.24693 1.92892 10
    endloop
  endfacet
  facet normal 0.761478 0.648108 0.0103773
    outer loop
      vertex 7.14047 2.1119 10
      vertex 5.52057 4.14324 2
      vertex 5.51979 4.14416 2
    endloop
  endfacet
  facet normal 0.761424 0.64817 0.0104039
    outer loop
      vertex 5.52057 4.14324 2
      vertex 7.14047 2.1119 10
      vertex 7.15026 2.1004 10
    endloop
  endfacet
  facet normal 0.741583 0.670559 0.0201109
    outer loop
      vertex 7.13035 2.12309 10
      vertex 5.51979 4.14416 2
      vertex 5.51899 4.14505 2
    endloop
  endfacet
  facet normal 0.741626 0.670513 0.0200906
    outer loop
      vertex 5.51979 4.14416 2
      vertex 7.13035 2.12309 10
      vertex 7.14047 2.1119 10
    endloop
  endfacet
  facet normal 0.915396 0.393366 -0.0855173
    outer loop
      vertex 7.2298 1.97234 10
      vertex 5.6151 3.9907 2
      vertex 5.61459 3.99189 2
    endloop
  endfacet
  facet normal 0.915441 0.393253 -0.0855548
    outer loop
      vertex 5.6151 3.9907 2
      vertex 7.2298 1.97234 10
      vertex 7.23577 1.95844 10
    endloop
  endfacet
  facet normal 0.878145 0.474957 -0.0572435
    outer loop
      vertex 7.20773 2.01652 10
      vertex 5.59425 4.03547 2
      vertex 5.59365 4.03659 2
    endloop
  endfacet
  facet normal 0.878129 0.474989 -0.0572322
    outer loop
      vertex 5.59425 4.03547 2
      vertex 7.20773 2.01652 10
      vertex 7.21492 2.00321 10
    endloop
  endfacet
  facet normal 0.848889 0.5272 -0.0380457
    outer loop
      vertex 7.19009 2.046 10
      vertex 5.57813 4.06424 2
      vertex 5.56942 4.07826 2
    endloop
  endfacet
  facet normal 0.848889 0.5272 -0.0380457
    outer loop
      vertex 5.57813 4.06424 2
      vertex 7.19009 2.046 10
      vertex 7.1988 2.03198 10
    endloop
  endfacet
  facet normal 0.816326 0.577288 -0.0187246
    outer loop
      vertex 7.18016 2.06089 10
      vertex 5.56029 4.09202 2
      vertex 5.55147 4.1045 2
    endloop
  endfacet
  facet normal 0.816367 0.577229 -0.0187481
    outer loop
      vertex 5.56029 4.09202 2
      vertex 7.18016 2.06089 10
      vertex 7.18097 2.05976 10
    endloop
  endfacet
  facet normal 0.761469 0.648119 0.0103817
    outer loop
      vertex 7.15026 2.1004 10
      vertex 5.5305 4.13158 2
      vertex 5.52057 4.14324 2
    endloop
  endfacet
  facet normal 0.761402 0.648196 0.0104147
    outer loop
      vertex 5.5305 4.13158 2
      vertex 7.15026 2.1004 10
      vertex 7.15117 2.09932 10
    endloop
  endfacet
  facet normal 0.780482 0.625178 0.000702036
    outer loop
      vertex 7.15117 2.09932 10
      vertex 5.54006 4.11965 2
      vertex 5.5305 4.13158 2
    endloop
  endfacet
  facet normal 0.780605 0.625024 0.000638668
    outer loop
      vertex 5.54006 4.11965 2
      vertex 7.15117 2.09932 10
      vertex 7.15205 2.09822 10
    endloop
  endfacet
  facet normal 0.222352 0.954754 0.197493
    outer loop
      vertex 5.24454 4.31308 2
      vertex 6.86371 2.28117 10
      vertex 6.86522 2.28082 10
    endloop
  endfacet
  facet normal 0.22232 0.95476 0.197501
    outer loop
      vertex 6.86371 2.28117 10
      vertex 5.24454 4.31308 2
      vertex 5.22977 4.31652 2
    endloop
  endfacet
  facet normal 0.252123 0.948866 0.189967
    outer loop
      vertex 5.25921 4.30918 2
      vertex 6.86522 2.28082 10
      vertex 6.86671 2.28043 10
    endloop
  endfacet
  facet normal 0.252171 0.948856 0.189954
    outer loop
      vertex 6.86522 2.28082 10
      vertex 5.25921 4.30918 2
      vertex 5.24454 4.31308 2
    endloop
  endfacet
  facet normal 0.583521 0.807435 0.0869023
    outer loop
      vertex 5.43423 4.22304 2
      vertex 7.04249 2.19975 10
      vertex 7.04369 2.19888 10
    endloop
  endfacet
  facet normal 0.583582 0.807393 0.0868795
    outer loop
      vertex 7.04249 2.19975 10
      vertex 5.43423 4.22304 2
      vertex 5.42182 4.23201 2
    endloop
  endfacet
  facet normal -0.972407 0.0829166 0.218058
    outer loop
      vertex 4.63789 3.8886 2
      vertex 6.25865 1.85733 10
      vertex 4.63798 3.88959 2
    endloop
  endfacet
  facet normal -0.972431 0.0827377 0.218017
    outer loop
      vertex 6.25865 1.85733 10
      vertex 4.63789 3.8886 2
      vertex 6.25742 1.84282 10
    endloop
  endfacet
  facet normal -0.976059 0.0525109 0.211073
    outer loop
      vertex 4.63575 3.85741 2
      vertex 6.2572 1.83972 10
      vertex 4.6358 3.85842 2
    endloop
  endfacet
  facet normal -0.97608 0.0523098 0.211027
    outer loop
      vertex 6.2572 1.83972 10
      vertex 4.63575 3.85741 2
      vertex 6.25642 1.82515 10
    endloop
  endfacet
  facet normal -0.972436 0.082701 0.218009
    outer loop
      vertex 4.63661 3.87353 2
      vertex 6.25742 1.84282 10
      vertex 4.63789 3.8886 2
    endloop
  endfacet
  facet normal -0.972418 0.0828353 0.218039
    outer loop
      vertex 6.25742 1.84282 10
      vertex 4.63661 3.87353 2
      vertex 6.25728 1.84127 10
    endloop
  endfacet
  facet normal -0.978777 0.0216381 0.203782
    outer loop
      vertex 4.63572 3.8564 2
      vertex 6.25642 1.82515 10
      vertex 4.63575 3.85741 2
    endloop
  endfacet
  facet normal -0.97876 0.0218728 0.203838
    outer loop
      vertex 6.25642 1.82515 10
      vertex 4.63572 3.8564 2
      vertex 6.25609 1.81054 10
    endloop
  endfacet
  facet normal -0.955758 0.173341 0.237655
    outer loop
      vertex 4.64221 3.92147 2
      vertex 6.26316 1.89075 10
      vertex 4.6449 3.93629 2
    endloop
  endfacet
  facet normal -0.955754 0.173357 0.237659
    outer loop
      vertex 6.26316 1.89075 10
      vertex 4.64221 3.92147 2
      vertex 6.26288 1.88921 10
    endloop
  endfacet
  facet normal -0.962321 0.143 0.231278
    outer loop
      vertex 4.63984 3.90558 2
      vertex 6.26265 1.88766 10
      vertex 4.63999 3.90656 2
    endloop
  endfacet
  facet normal -0.962269 0.14326 0.231333
    outer loop
      vertex 6.26265 1.88766 10
      vertex 4.63984 3.90558 2
      vertex 6.26052 1.87332 10
    endloop
  endfacet
  facet normal -0.948303 0.203252 0.243744
    outer loop
      vertex 4.64507 3.93726 2
      vertex 6.26608 1.90653 10
      vertex 4.64823 3.95197 2
    endloop
  endfacet
  facet normal -0.94825 0.203449 0.243783
    outer loop
      vertex 6.26608 1.90653 10
      vertex 4.64507 3.93726 2
      vertex 6.26575 1.905 10
    endloop
  endfacet
  facet normal -0.939899 0.233001 0.249599
    outer loop
      vertex 4.65205 3.9675 2
      vertex 6.27295 1.93618 10
      vertex 4.65228 3.96844 2
    endloop
  endfacet
  facet normal -0.939896 0.233013 0.249601
    outer loop
      vertex 6.27295 1.93618 10
      vertex 4.65205 3.9675 2
      vertex 6.26948 1.92218 10
    endloop
  endfacet
  facet normal -0.959492 -0.24942 0.131016
    outer loop
      vertex 4.65467 3.6964 2
      vertex 6.2716 1.67853 10
      vertex 4.65439 3.69746 2
    endloop
  endfacet
  facet normal -0.959435 -0.249679 0.13094
    outer loop
      vertex 6.2716 1.67853 10
      vertex 4.65467 3.6964 2
      vertex 6.27534 1.66414 10
    endloop
  endfacet
  facet normal -0.9358 -0.336838 0.10401
    outer loop
      vertex 4.66993 3.64962 2
      vertex 6.2901 1.61876 10
      vertex 4.66474 3.66402 2
    endloop
  endfacet
  facet normal -0.935876 -0.336606 0.104085
    outer loop
      vertex 6.2901 1.61876 10
      vertex 4.66993 3.64962 2
      vertex 6.2906 1.61736 10
    endloop
  endfacet
  facet normal -0.965429 -0.22009 0.139671
    outer loop
      vertex 4.65055 3.71225 2
      vertex 6.26758 1.69594 10
      vertex 4.64691 3.72819 2
    endloop
  endfacet
  facet normal -0.965429 -0.220088 0.139671
    outer loop
      vertex 6.26758 1.69594 10
      vertex 4.65055 3.71225 2
      vertex 6.27122 1.67999 10
    endloop
  endfacet
  facet normal -0.884203 0.377547 0.275035
    outer loop
      vertex 4.67836 4.04258 2
      vertex 6.2994 2.01119 10
      vertex 4.67873 4.04345 2
    endloop
  endfacet
  facet normal -0.884238 0.377472 0.275023
    outer loop
      vertex 6.2994 2.01119 10
      vertex 4.67836 4.04258 2
      vertex 6.29379 1.99804 10
    endloop
  endfacet
  facet normal -0.709471 0.635265 0.305105
    outer loop
      vertex 4.75468 4.16298 2
      vertex 6.38478 2.14125 10
      vertex 4.75528 4.16365 2
    endloop
  endfacet
  facet normal -0.709488 0.635246 0.305104
    outer loop
      vertex 6.38478 2.14125 10
      vertex 4.75468 4.16298 2
      vertex 6.37535 2.13072 10
    endloop
  endfacet
  facet normal -0.73046 0.611857 0.303411
    outer loop
      vertex 4.74515 4.15161 2
      vertex 6.37535 2.13072 10
      vertex 4.75468 4.16298 2
    endloop
  endfacet
  facet normal -0.730486 0.611828 0.303409
    outer loop
      vertex 6.37535 2.13072 10
      vertex 4.74515 4.15161 2
      vertex 6.37433 2.1295 10
    endloop
  endfacet
  facet normal -0.437963 0.84615 0.303674
    outer loop
      vertex 4.88965 4.27091 2
      vertex 6.50952 2.23823 10
      vertex 6.52208 2.24473 10
    endloop
  endfacet
  facet normal -0.43808 0.846087 0.303682
    outer loop
      vertex 6.50952 2.23823 10
      vertex 4.88965 4.27091 2
      vertex 4.88884 4.27049 2
    endloop
  endfacet
  facet normal -0.594606 0.742262 0.309016
    outer loop
      vertex 4.82304 4.2277 2
      vertex 6.44246 2.19445 10
      vertex 6.44371 2.19545 10
    endloop
  endfacet
  facet normal -0.594692 0.742193 0.309016
    outer loop
      vertex 6.44246 2.19445 10
      vertex 4.82304 4.2277 2
      vertex 4.81148 4.21845 2
    endloop
  endfacet
  facet normal -0.594771 0.74213 0.309016
    outer loop
      vertex 4.81148 4.21845 2
      vertex 6.43145 2.18562 10
      vertex 6.44246 2.19445 10
    endloop
  endfacet
  facet normal -0.594673 0.742208 0.309016
    outer loop
      vertex 6.43145 2.18562 10
      vertex 4.81148 4.21845 2
      vertex 4.81078 4.21788 2
    endloop
  endfacet
  facet normal -0.721091 -0.692201 -0.0297599
    outer loop
      vertex 4.7832 3.46772 2
      vertex 6.40301 1.43635 10
      vertex 4.78234 3.46861 2
    endloop
  endfacet
  facet normal -0.72107 -0.692222 -0.0297695
    outer loop
      vertex 6.40301 1.43635 10
      vertex 4.7832 3.46772 2
      vertex 6.41349 1.42544 10
    endloop
  endfacet
  facet normal 0.16173 0.963779 0.212067
    outer loop
      vertex 5.21292 4.31993 2
      vertex 6.83206 2.28793 10
      vertex 6.8336 2.28767 10
    endloop
  endfacet
  facet normal 0.161824 0.963769 0.212046
    outer loop
      vertex 6.83206 2.28793 10
      vertex 5.21292 4.31993 2
      vertex 5.198 4.32243 2
    endloop
  endfacet
  facet normal 0.131393 0.96684 0.218991
    outer loop
      vertex 5.19701 4.3226 2
      vertex 6.80326 2.2923 10
      vertex 6.81768 2.29034 10
    endloop
  endfacet
  facet normal 0.131295 0.966848 0.219012
    outer loop
      vertex 6.80326 2.2923 10
      vertex 5.19701 4.3226 2
      vertex 5.19601 4.32274 2
    endloop
  endfacet
  facet normal 0.677835 0.733577 0.0490336
    outer loop
      vertex 5.47425 4.19028 2
      vertex 7.09407 2.15881 10
      vertex 7.10512 2.1486 10
    endloop
  endfacet
  facet normal 0.677768 0.733637 0.0490625
    outer loop
      vertex 7.09407 2.15881 10
      vertex 5.47425 4.19028 2
      vertex 5.47339 4.19107 2
    endloop
  endfacet
  facet normal 0.632007 0.771967 0.0680701
    outer loop
      vertex 5.46006 4.20262 2
      vertex 7.06888 2.18007 10
      vertex 7.07001 2.17914 10
    endloop
  endfacet
  facet normal 0.631958 0.772006 0.06809
    outer loop
      vertex 7.06888 2.18007 10
      vertex 5.46006 4.20262 2
      vertex 5.4482 4.21233 2
    endloop
  endfacet
  facet normal 0.175469 -0.945111 -0.275636
    outer loop
      vertex 5.26902 3.30647 2
      vertex 6.87519 1.27151 10
      vertex 5.26765 3.30621 2
    endloop
  endfacet
  facet normal 0.175565 -0.945089 -0.27565
    outer loop
      vertex 6.87519 1.27151 10
      vertex 5.26902 3.30647 2
      vertex 6.8897 1.27421 10
    endloop
  endfacet
  facet normal 0.265665 -0.920176 -0.287574
    outer loop
      vertex 5.31506 3.31815 2
      vertex 6.92053 1.2815 10
      vertex 5.29986 3.31376 2
    endloop
  endfacet
  facet normal 0.265665 -0.920176 -0.287574
    outer loop
      vertex 6.92053 1.2815 10
      vertex 5.31506 3.31815 2
      vertex 6.93573 1.28589 10
    endloop
  endfacet
  facet normal 0.145205 -0.951526 -0.271135
    outer loop
      vertex 5.25342 3.30357 2
      vertex 6.87298 1.27114 10
      vertex 5.23908 3.30138 2
    endloop
  endfacet
  facet normal 0.145175 -0.951532 -0.27113
    outer loop
      vertex 6.87298 1.27114 10
      vertex 5.25342 3.30357 2
      vertex 6.87409 1.27131 10
    endloop
  endfacet
  facet normal 0.750651 -0.587934 -0.301424
    outer loop
      vertex 7.16784 1.44271 10
      vertex 5.54649 3.47411 2
      vertex 5.55533 3.4854 2
    endloop
  endfacet
  facet normal 0.750645 -0.587941 -0.301425
    outer loop
      vertex 5.54649 3.47411 2
      vertex 7.16784 1.44271 10
      vertex 7.16716 1.44185 10
    endloop
  endfacet
  facet normal 0.967828 -0.113048 -0.224785
    outer loop
      vertex 7.27362 1.70199 10
      vertex 5.65122 3.71944 2
      vertex 5.65138 3.72081 2
    endloop
  endfacet
  facet normal 0.96782 -0.113098 -0.224795
    outer loop
      vertex 5.65122 3.71944 2
      vertex 7.27362 1.70199 10
      vertex 7.27189 1.68719 10
    endloop
  endfacet
  facet normal 0.939903 -0.232988 -0.249596
    outer loop
      vertex 7.25973 1.62544 10
      vertex 5.63878 3.65658 2
      vertex 5.6423 3.67076 2
    endloop
  endfacet
  facet normal 0.939887 -0.233042 -0.249606
    outer loop
      vertex 5.63878 3.65658 2
      vertex 7.25973 1.62544 10
      vertex 7.25946 1.62432 10
    endloop
  endfacet
  facet normal 0.930601 -0.262416 -0.255187
    outer loop
      vertex 7.25946 1.62432 10
      vertex 5.63483 3.64255 2
      vertex 5.63878 3.65658 2
    endloop
  endfacet
  facet normal 0.930574 -0.262495 -0.255202
    outer loop
      vertex 5.63483 3.64255 2
      vertex 7.25946 1.62432 10
      vertex 7.25914 1.62322 10
    endloop
  endfacet
  facet normal -0.114578 0.957047 0.266333
    outer loop
      vertex 5.06917 4.32575 2
      vertex 6.6756 2.29178 10
      vertex 6.68984 2.29349 10
    endloop
  endfacet
  facet normal -0.114556 0.957051 0.266329
    outer loop
      vertex 6.6756 2.29178 10
      vertex 5.06917 4.32575 2
      vertex 5.06822 4.32563 2
    endloop
  endfacet
  facet normal -0.3819 0.874337 0.299477
    outer loop
      vertex 4.93147 4.29081 2
      vertex 6.53916 2.25287 10
      vertex 6.55215 2.25855 10
    endloop
  endfacet
  facet normal -0.381848 0.874362 0.299473
    outer loop
      vertex 6.53916 2.25287 10
      vertex 4.93147 4.29081 2
      vertex 4.93064 4.29044 2
    endloop
  endfacet
  facet normal -0.381987 0.874297 0.299484
    outer loop
      vertex 4.93064 4.29044 2
      vertex 6.5377 2.25224 10
      vertex 6.53916 2.25287 10
    endloop
  endfacet
  facet normal -0.381984 0.874298 0.299484
    outer loop
      vertex 6.5377 2.25224 10
      vertex 4.93064 4.29044 2
      vertex 4.91703 4.2845 2
    endloop
  endfacet
  facet normal -0.49225 0.814644 0.306668
    outer loop
      vertex 4.86244 4.25514 2
      vertex 6.48234 2.22242 10
      vertex 6.49443 2.22972 10
    endloop
  endfacet
  facet normal -0.49207 0.814756 0.30666
    outer loop
      vertex 6.48234 2.22242 10
      vertex 4.86244 4.25514 2
      vertex 4.86167 4.25468 2
    endloop
  endfacet
  facet normal -0.518624 0.797712 0.30771
    outer loop
      vertex 4.86167 4.25468 2
      vertex 6.4705 2.21472 10
      vertex 6.48234 2.22242 10
    endloop
  endfacet
  facet normal -0.518476 0.79781 0.307705
    outer loop
      vertex 6.4705 2.21472 10
      vertex 4.86167 4.25468 2
      vertex 4.86091 4.25418 2
    endloop
  endfacet
  facet normal 0.0224277 -0.967879 -0.250416
    outer loop
      vertex 5.19007 3.29701 2
      vertex 6.79591 1.26441 10
      vertex 5.18868 3.29698 2
    endloop
  endfacet
  facet normal 0.0224216 -0.967879 -0.250415
    outer loop
      vertex 6.79591 1.26441 10
      vertex 5.19007 3.29701 2
      vertex 6.81074 1.26475 10
    endloop
  endfacet
  facet normal -0.131395 -0.966839 -0.21899
    outer loop
      vertex 5.11002 3.30025 2
      vertex 6.71591 1.27 10
      vertex 5.10866 3.30044 2
    endloop
  endfacet
  facet normal -0.131311 -0.966847 -0.219009
    outer loop
      vertex 6.71591 1.27 10
      vertex 5.11002 3.30025 2
      vertex 6.73069 1.26799 10
    endloop
  endfacet
  facet normal 0.823966 -0.486502 -0.29051
    outer loop
      vertex 7.21157 1.50693 10
      vertex 5.58358 3.52679 2
      vertex 5.5909 3.53919 2
    endloop
  endfacet
  facet normal 0.823993 -0.48646 -0.290504
    outer loop
      vertex 5.58358 3.52679 2
      vertex 7.21157 1.50693 10
      vertex 7.21101 1.50598 10
    endloop
  endfacet
  facet normal 0.823941 -0.486542 -0.290515
    outer loop
      vertex 7.21101 1.50598 10
      vertex 5.58286 3.52558 2
      vertex 5.58358 3.52679 2
    endloop
  endfacet
  facet normal 0.823947 -0.486532 -0.290513
    outer loop
      vertex 5.58286 3.52558 2
      vertex 7.21101 1.50598 10
      vertex 7.20353 1.49332 10
    endloop
  endfacet
  facet normal -0.192171 -0.959738 -0.204874
    outer loop
      vertex 5.0768 3.30536 2
      vertex 6.68296 1.27601 10
      vertex 5.06229 3.30827 2
    endloop
  endfacet
  facet normal -0.192161 -0.95974 -0.204876
    outer loop
      vertex 6.68296 1.27601 10
      vertex 5.0768 3.30536 2
      vertex 6.68414 1.27577 10
    endloop
  endfacet
  facet normal -0.252221 -0.948845 -0.189941
    outer loop
      vertex 5.04652 3.31194 2
      vertex 6.66601 1.27999 10
      vertex 5.03215 3.31576 2
    endloop
  endfacet
  facet normal -0.252115 -0.948868 -0.189969
    outer loop
      vertex 6.66601 1.27999 10
      vertex 5.04652 3.31194 2
      vertex 6.66719 1.27968 10
    endloop
  endfacet
  facet normal -0.583668 -0.807334 -0.0868473
    outer loop
      vertex 4.86924 3.39301 2
      vertex 6.47766 1.36961 10
      vertex 4.8682 3.39377 2
    endloop
  endfacet
  facet normal -0.583602 -0.80738 -0.0868723
    outer loop
      vertex 6.47766 1.36961 10
      vertex 4.86924 3.39301 2
      vertex 6.48991 1.36075 10
    endloop
  endfacet
  facet normal -0.532822 -0.839643 -0.105355
    outer loop
      vertex 4.88394 3.38309 2
      vertex 6.50352 1.35153 10
      vertex 4.88285 3.38379 2
    endloop
  endfacet
  facet normal -0.532888 -0.839604 -0.105332
    outer loop
      vertex 6.50352 1.35153 10
      vertex 4.88394 3.38309 2
      vertex 6.51628 1.34343 10
    endloop
  endfacet
  facet normal -0.558494 -0.823916 -0.0961595
    outer loop
      vertex 4.88285 3.38379 2
      vertex 6.50243 1.35227 10
      vertex 4.87031 3.39229 2
    endloop
  endfacet
  facet normal -0.558529 -0.823894 -0.0961467
    outer loop
      vertex 6.50243 1.35227 10
      vertex 4.88285 3.38379 2
      vertex 6.50352 1.35153 10
    endloop
  endfacet
  facet normal -0.506803 -0.854439 -0.114385
    outer loop
      vertex 4.91083 3.36662 2
      vertex 6.51851 1.34206 10
      vertex 4.9097 3.36729 2
    endloop
  endfacet
  facet normal -0.506759 -0.854464 -0.1144
    outer loop
      vertex 6.51851 1.34206 10
      vertex 4.91083 3.36662 2
      vertex 6.5315 1.33436 10
    endloop
  endfacet
  facet normal 0.642555 -0.701452 -0.308363
    outer loop
      vertex 5.50379 3.42798 2
      vertex 7.11288 1.3851 10
      vertex 5.49221 3.41736 2
    endloop
  endfacet
  facet normal 0.642559 -0.701449 -0.308363
    outer loop
      vertex 7.11288 1.3851 10
      vertex 5.50379 3.42798 2
      vertex 7.12447 1.39572 10
    endloop
  endfacet
  facet normal 0.569918 -0.761435 -0.308886
    outer loop
      vertex 5.4669 3.39647 2
      vertex 7.07612 1.35565 10
      vertex 5.45545 3.38791 2
    endloop
  endfacet
  facet normal 0.569989 -0.761381 -0.308886
    outer loop
      vertex 7.07612 1.35565 10
      vertex 5.4669 3.39647 2
      vertex 7.07699 1.3563 10
    endloop
  endfacet
  facet normal 0.594753 -0.742144 -0.309016
    outer loop
      vertex 5.48028 3.40714 2
      vertex 7.10011 1.3742 10
      vertex 5.46913 3.3982 2
    endloop
  endfacet
  facet normal 0.594784 -0.742119 -0.309016
    outer loop
      vertex 7.10011 1.3742 10
      vertex 5.48028 3.40714 2
      vertex 7.10096 1.37488 10
    endloop
  endfacet
  facet normal 0.618976 -0.722139 -0.308842
    outer loop
      vertex 5.49221 3.41736 2
      vertex 7.10178 1.37559 10
      vertex 5.49114 3.41644 2
    endloop
  endfacet
  facet normal 0.618967 -0.722147 -0.308842
    outer loop
      vertex 7.10178 1.37559 10
      vertex 5.49221 3.41736 2
      vertex 7.11288 1.3851 10
    endloop
  endfacet
  facet normal 0.970467 0.190294 -0.148261
    outer loop
      vertex 7.26482 1.86457 10
      vertex 5.64729 3.8808 2
      vertex 5.64415 3.89683 2
    endloop
  endfacet
  facet normal 0.970467 0.190294 -0.148261
    outer loop
      vertex 5.64729 3.8808 2
      vertex 7.26482 1.86457 10
      vertex 7.26796 1.84854 10
    endloop
  endfacet
  facet normal 0.959438 0.249665 -0.130944
    outer loop
      vertex 7.25706 1.89636 10
      vertex 5.64018 3.91405 2
      vertex 5.63639 3.92862 2
    endloop
  endfacet
  facet normal 0.959375 0.249952 -0.130859
    outer loop
      vertex 5.64018 3.91405 2
      vertex 7.25706 1.89636 10
      vertex 7.25739 1.89511 10
    endloop
  endfacet
  facet normal 0.935814 0.336794 -0.104024
    outer loop
      vertex 7.24693 1.92892 10
      vertex 5.6267 3.95995 2
      vertex 5.62157 3.97419 2
    endloop
  endfacet
  facet normal 0.935823 0.336769 -0.104032
    outer loop
      vertex 5.6267 3.95995 2
      vertex 7.24693 1.92892 10
      vertex 7.24737 1.92769 10
    endloop
  endfacet
  facet normal 0.891443 0.448192 -0.0667367
    outer loop
      vertex 7.22172 1.98969 10
      vertex 5.60165 4.02075 2
      vertex 5.59482 4.03434 2
    endloop
  endfacet
  facet normal 0.891354 0.448378 -0.0666717
    outer loop
      vertex 5.60165 4.02075 2
      vertex 7.22172 1.98969 10
      vertex 7.22233 1.98849 10
    endloop
  endfacet
  facet normal 0.903937 0.420818 -0.076222
    outer loop
      vertex 7.22233 1.98849 10
      vertex 5.60219 4.01959 2
      vertex 5.60165 4.02075 2
    endloop
  endfacet
  facet normal 0.903875 0.42096 -0.0761732
    outer loop
      vertex 5.60219 4.01959 2
      vertex 7.22233 1.98849 10
      vertex 7.22872 1.97477 10
    endloop
  endfacet
  facet normal 0.863913 0.501382 -0.0476479
    outer loop
      vertex 7.1988 2.03198 10
      vertex 5.57875 4.06316 2
      vertex 5.57813 4.06424 2
    endloop
  endfacet
  facet normal 0.863916 0.501376 -0.0476499
    outer loop
      vertex 5.57875 4.06316 2
      vertex 7.1988 2.03198 10
      vertex 7.2064 2.01889 10
    endloop
  endfacet
  facet normal 0.891382 0.448319 -0.0666921
    outer loop
      vertex 7.21492 2.00321 10
      vertex 5.59482 4.03434 2
      vertex 5.59425 4.03547 2
    endloop
  endfacet
  facet normal 0.891436 0.448205 -0.066732
    outer loop
      vertex 5.59482 4.03434 2
      vertex 7.21492 2.00321 10
      vertex 7.22172 1.98969 10
    endloop
  endfacet
  facet normal 0.798781 0.601554 -0.00900596
    outer loop
      vertex 7.1615 2.08643 10
      vertex 5.55076 4.1055 2
      vertex 5.54082 4.11869 2
    endloop
  endfacet
  facet normal 0.798786 0.601547 -0.00900876
    outer loop
      vertex 5.55076 4.1055 2
      vertex 7.1615 2.08643 10
      vertex 7.17143 2.07324 10
    endloop
  endfacet
  facet normal 0.5587 0.823785 0.0960846
    outer loop
      vertex 5.42182 4.23201 2
      vertex 7.04127 2.20058 10
      vertex 7.04249 2.19975 10
    endloop
  endfacet
  facet normal 0.55855 0.82388 0.0961389
    outer loop
      vertex 7.04127 2.20058 10
      vertex 5.42182 4.23201 2
      vertex 5.40914 4.2406 2
    endloop
  endfacet
  facet normal 0.453016 0.881647 0.132193
    outer loop
      vertex 5.36492 4.26683 2
      vertex 6.972 2.24156 10
      vertex 6.97335 2.24087 10
    endloop
  endfacet
  facet normal 0.45299 0.881659 0.132201
    outer loop
      vertex 6.972 2.24156 10
      vertex 5.36492 4.26683 2
      vertex 5.35133 4.27382 2
    endloop
  endfacet
  facet normal 0.532825 0.839642 0.105354
    outer loop
      vertex 5.40821 4.24123 2
      vertex 7.02763 2.20977 10
      vertex 7.02889 2.20897 10
    endloop
  endfacet
  facet normal 0.532862 0.83962 0.105341
    outer loop
      vertex 7.02763 2.20977 10
      vertex 5.40821 4.24123 2
      vertex 5.39529 4.24944 2
    endloop
  endfacet
  facet normal -0.920368 0.291625 0.260534
    outer loop
      vertex 4.65661 3.98381 2
      vertex 6.27776 1.95305 10
      vertex 4.66114 3.9981 2
    endloop
  endfacet
  facet normal -0.920377 0.291599 0.260529
    outer loop
      vertex 6.27776 1.95305 10
      vertex 4.65661 3.98381 2
      vertex 6.27729 1.95155 10
    endloop
  endfacet
  facet normal -0.939915 0.232951 0.249589
    outer loop
      vertex 4.64843 3.95292 2
      vertex 6.26948 1.92218 10
      vertex 4.65205 3.9675 2
    endloop
  endfacet
  facet normal -0.939954 0.23282 0.249564
    outer loop
      vertex 6.26948 1.92218 10
      vertex 4.64843 3.95292 2
      vertex 6.2691 1.92066 10
    endloop
  endfacet
  facet normal -0.967818 0.113111 0.224798
    outer loop
      vertex 4.63809 3.89058 2
      vertex 6.26052 1.87332 10
      vertex 4.63984 3.90558 2
    endloop
  endfacet
  facet normal -0.967805 0.113187 0.224815
    outer loop
      vertex 6.26052 1.87332 10
      vertex 4.63809 3.89058 2
      vertex 6.26034 1.87176 10
    endloop
  endfacet
  facet normal -0.96787 0.112798 0.22473
    outer loop
      vertex 4.63798 3.88959 2
      vertex 6.26034 1.87176 10
      vertex 4.63809 3.89058 2
    endloop
  endfacet
  facet normal -0.967829 0.113047 0.224784
    outer loop
      vertex 6.26034 1.87176 10
      vertex 4.63798 3.88959 2
      vertex 6.25865 1.85733 10
    endloop
  endfacet
  facet normal -0.979822 -0.0998946 0.17312
    outer loop
      vertex 4.63886 3.77751 2
      vertex 6.25799 1.76039 10
      vertex 4.63732 3.79265 2
    endloop
  endfacet
  facet normal -0.979821 -0.0999069 0.173117
    outer loop
      vertex 6.25799 1.76039 10
      vertex 4.63886 3.77751 2
      vertex 6.25815 1.75886 10
    endloop
  endfacet
  facet normal -0.977664 -0.130209 0.164982
    outer loop
      vertex 4.64112 3.76032 2
      vertex 6.26159 1.72957 10
      vertex 4.63911 3.77542 2
    endloop
  endfacet
  facet normal -0.977656 -0.130303 0.164956
    outer loop
      vertex 6.26159 1.72957 10
      vertex 4.64112 3.76032 2
      vertex 6.26179 1.72806 10
    endloop
  endfacet
  facet normal -0.944636 -0.308001 0.113126
    outer loop
      vertex 4.66436 3.66507 2
      vertex 6.28041 1.64699 10
      vertex 4.66402 3.66613 2
    endloop
  endfacet
  facet normal -0.944622 -0.308051 0.113111
    outer loop
      vertex 6.28041 1.64699 10
      vertex 4.66436 3.66507 2
      vertex 6.28504 1.63281 10
    endloop
  endfacet
  facet normal -0.944626 -0.308035 0.113115
    outer loop
      vertex 4.66402 3.66613 2
      vertex 6.27995 1.64841 10
      vertex 4.65928 3.68067 2
    endloop
  endfacet
  facet normal -0.944698 -0.307789 0.113192
    outer loop
      vertex 6.27995 1.64841 10
      vertex 4.66402 3.66613 2
      vertex 6.28041 1.64699 10
    endloop
  endfacet
  facet normal -0.721065 -0.692227 -0.0297719
    outer loop
      vertex 4.79377 3.45671 2
      vertex 6.41349 1.42544 10
      vertex 4.7832 3.46772 2
    endloop
  endfacet
  facet normal -0.721047 -0.692246 -0.0297804
    outer loop
      vertex 6.41349 1.42544 10
      vertex 4.79377 3.45671 2
      vertex 6.41445 1.42445 10
    endloop
  endfacet
  facet normal -0.761416 -0.64818 -0.0104079
    outer loop
      vertex 4.76135 3.49251 2
      vertex 6.38123 1.46118 10
      vertex 4.76056 3.49344 2
    endloop
  endfacet
  facet normal -0.761452 -0.648139 -0.0103902
    outer loop
      vertex 6.38123 1.46118 10
      vertex 4.76135 3.49251 2
      vertex 6.39103 1.44967 10
    endloop
  endfacet
  facet normal -0.816221 -0.577438 0.0186656
    outer loop
      vertex 4.7403 3.51952 2
      vertex 6.35226 1.49958 10
      vertex 4.73961 3.5205 2
    endloop
  endfacet
  facet normal -0.816288 -0.577343 0.0187032
    outer loop
      vertex 6.35226 1.49958 10
      vertex 4.7403 3.51952 2
      vertex 6.36097 1.48726 10
    endloop
  endfacet
  facet normal -0.959441 -0.24965 0.130948
    outer loop
      vertex 4.65439 3.69746 2
      vertex 6.27122 1.67999 10
      vertex 4.65055 3.71225 2
    endloop
  endfacet
  facet normal -0.959444 -0.249637 0.130952
    outer loop
      vertex 6.27122 1.67999 10
      vertex 4.65439 3.69746 2
      vertex 6.2716 1.67853 10
    endloop
  endfacet
  facet normal -0.970465 -0.190311 0.148256
    outer loop
      vertex 4.64691 3.72819 2
      vertex 6.26729 1.69742 10
      vertex 4.64397 3.74317 2
    endloop
  endfacet
  facet normal -0.970462 -0.190329 0.14825
    outer loop
      vertex 6.26729 1.69742 10
      vertex 4.64691 3.72819 2
      vertex 6.26758 1.69594 10
    endloop
  endfacet
  facet normal -0.952432 -0.279265 0.122005
    outer loop
      vertex 4.65498 3.69535 2
      vertex 6.27534 1.66414 10
      vertex 4.65467 3.6964 2
    endloop
  endfacet
  facet normal -0.952501 -0.278992 0.122089
    outer loop
      vertex 6.27534 1.66414 10
      vertex 4.65498 3.69535 2
      vertex 6.27953 1.64985 10
    endloop
  endfacet
  facet normal -0.855813 0.432798 0.283319
    outer loop
      vertex 4.68542 4.05782 2
      vertex 6.30681 2.02698 10
      vertex 4.69215 4.07113 2
    endloop
  endfacet
  facet normal -0.855776 0.432866 0.283328
    outer loop
      vertex 6.30681 2.02698 10
      vertex 4.68542 4.05782 2
      vertex 6.30609 2.02556 10
    endloop
  endfacet
  facet normal -0.870432 0.405377 0.279315
    outer loop
      vertex 4.67912 4.0443 2
      vertex 6.30609 2.02556 10
      vertex 4.68542 4.05782 2
    endloop
  endfacet
  facet normal -0.870422 0.405398 0.279318
    outer loop
      vertex 6.30609 2.02556 10
      vertex 4.67912 4.0443 2
      vertex 6.30542 2.02413 10
    endloop
  endfacet
  facet normal -0.642616 0.701398 0.308361
    outer loop
      vertex 4.79819 4.20705 2
      vertex 6.40794 2.16479 10
      vertex 6.40911 2.16586 10
    endloop
  endfacet
  facet normal -0.642585 0.701425 0.308362
    outer loop
      vertex 6.40794 2.16479 10
      vertex 4.79819 4.20705 2
      vertex 4.78727 4.19705 2
    endloop
  endfacet
  facet normal -0.665527 0.68005 0.30758
    outer loop
      vertex 4.78727 4.19705 2
      vertex 6.39785 2.15491 10
      vertex 6.40794 2.16479 10
    endloop
  endfacet
  facet normal -0.665754 0.679833 0.30757
    outer loop
      vertex 6.39785 2.15491 10
      vertex 4.78727 4.19705 2
      vertex 4.78662 4.19642 2
    endloop
  endfacet
  facet normal -0.544545 0.779955 0.30845
    outer loop
      vertex 4.84849 4.24611 2
      vertex 6.46786 2.21294 10
      vertex 6.46916 2.21385 10
    endloop
  endfacet
  facet normal -0.544524 0.77997 0.308449
    outer loop
      vertex 6.46786 2.21294 10
      vertex 4.84849 4.24611 2
      vertex 4.83635 4.23763 2
    endloop
  endfacet
  facet normal -0.618934 0.722175 0.308842
    outer loop
      vertex 4.81078 4.21788 2
      vertex 6.42073 2.17644 10
      vertex 6.43145 2.18562 10
    endloop
  endfacet
  facet normal -0.618976 0.722139 0.308842
    outer loop
      vertex 6.42073 2.17644 10
      vertex 4.81078 4.21788 2
      vertex 4.81009 4.2173 2
    endloop
  endfacet
  facet normal -0.903878 -0.420952 0.0761758
    outer loop
      vertex 4.68941 3.60427 2
      vertex 6.30313 1.58694 10
      vertex 4.68245 3.6192 2
    endloop
  endfacet
  facet normal -0.903877 -0.420955 0.0761749
    outer loop
      vertex 6.30313 1.58694 10
      vertex 4.68941 3.60427 2
      vertex 6.31008 1.57201 10
    endloop
  endfacet
  facet normal 0.0392442 0.970338 0.238547
    outer loop
      vertex 5.13396 4.3282 2
      vertex 6.75366 2.29598 10
      vertex 6.76812 2.2954 10
    endloop
  endfacet
  facet normal 0.0393252 0.970338 0.238531
    outer loop
      vertex 6.75366 2.29598 10
      vertex 5.13396 4.3282 2
      vertex 5.13299 4.32824 2
    endloop
  endfacet
  facet normal 0.039334 0.970338 0.238529
    outer loop
      vertex 5.14901 4.32759 2
      vertex 6.76812 2.2954 10
      vertex 6.76969 2.29533 10
    endloop
  endfacet
  facet normal 0.0392612 0.970338 0.238544
    outer loop
      vertex 6.76812 2.2954 10
      vertex 5.14901 4.32759 2
      vertex 5.13396 4.3282 2
    endloop
  endfacet
  facet normal 0.295195 -0.910048 -0.290984
    outer loop
      vertex 5.33009 3.32302 2
      vertex 6.94971 1.29042 10
      vertex 5.31639 3.31858 2
    endloop
  endfacet
  facet normal 0.295188 -0.910051 -0.290983
    outer loop
      vertex 6.94971 1.29042 10
      vertex 5.33009 3.32302 2
      vertex 6.95076 1.29076 10
    endloop
  endfacet
  facet normal 0.295124 -0.910074 -0.290976
    outer loop
      vertex 5.31639 3.31858 2
      vertex 6.93573 1.28589 10
      vertex 5.31506 3.31815 2
    endloop
  endfacet
  facet normal 0.295168 -0.910058 -0.290981
    outer loop
      vertex 6.93573 1.28589 10
      vertex 5.31639 3.31858 2
      vertex 6.94971 1.29042 10
    endloop
  endfacet
  facet normal 0.955695 -0.17361 -0.237711
    outer loop
      vertex 7.26952 1.67129 10
      vertex 5.6486 3.7022 2
      vertex 5.64885 3.70355 2
    endloop
  endfacet
  facet normal 0.955759 -0.173336 -0.237654
    outer loop
      vertex 5.6486 3.7022 2
      vertex 7.26952 1.67129 10
      vertex 7.26687 1.65665 10
    endloop
  endfacet
  facet normal 0.962284 -0.143183 -0.231317
    outer loop
      vertex 7.27172 1.68602 10
      vertex 5.64885 3.70355 2
      vertex 5.64905 3.70492 2
    endloop
  endfacet
  facet normal 0.96226 -0.143304 -0.231342
    outer loop
      vertex 5.64885 3.70355 2
      vertex 7.27172 1.68602 10
      vertex 7.26952 1.67129 10
    endloop
  endfacet
  facet normal -0.175455 0.945114 0.275634
    outer loop
      vertex 5.03672 4.32128 2
      vertex 6.64271 2.2863 10
      vertex 6.64427 2.28659 10
    endloop
  endfacet
  facet normal -0.17554 0.945095 0.275647
    outer loop
      vertex 6.64271 2.2863 10
      vertex 5.03672 4.32128 2
      vertex 5.02204 4.31856 2
    endloop
  endfacet
  facet normal -0.295121 0.910075 0.290975
    outer loop
      vertex 4.976 4.30687 2
      vertex 6.59516 2.27413 10
      vertex 6.59667 2.27461 10
    endloop
  endfacet
  facet normal -0.295167 0.910059 0.290981
    outer loop
      vertex 6.59516 2.27413 10
      vertex 4.976 4.30687 2
      vertex 4.96185 4.30228 2
    endloop
  endfacet
  facet normal -0.235743 0.929433 0.283864
    outer loop
      vertex 5.00565 4.31493 2
      vertex 6.61187 2.279 10
      vertex 6.61341 2.27939 10
    endloop
  endfacet
  facet normal -0.235833 0.929407 0.283876
    outer loop
      vertex 6.61187 2.279 10
      vertex 5.00565 4.31493 2
      vertex 4.9912 4.31126 2
    endloop
  endfacet
  facet normal -0.465295 0.830832 0.305319
    outer loop
      vertex 4.88884 4.27049 2
      vertex 6.49718 2.23132 10
      vertex 6.50952 2.23823 10
    endloop
  endfacet
  facet normal -0.465303 0.830827 0.30532
    outer loop
      vertex 6.49718 2.23132 10
      vertex 4.88884 4.27049 2
      vertex 4.88805 4.27005 2
    endloop
  endfacet
  facet normal -0.569931 0.761425 0.308886
    outer loop
      vertex 4.83489 4.23658 2
      vertex 6.44371 2.19545 10
      vertex 6.44498 2.1964 10
    endloop
  endfacet
  facet normal -0.569949 0.761412 0.308886
    outer loop
      vertex 6.44371 2.19545 10
      vertex 4.83489 4.23658 2
      vertex 4.82304 4.2277 2
    endloop
  endfacet
  facet normal -0.569909 0.761442 0.308885
    outer loop
      vertex 4.83561 4.23712 2
      vertex 6.44498 2.1964 10
      vertex 6.45628 2.20486 10
    endloop
  endfacet
  facet normal -0.569774 0.761544 0.308884
    outer loop
      vertex 6.44498 2.1964 10
      vertex 4.83561 4.23712 2
      vertex 4.83489 4.23658 2
    endloop
  endfacet
  facet normal -0.465281 0.830839 0.305319
    outer loop
      vertex 4.88805 4.27005 2
      vertex 6.49579 2.23055 10
      vertex 6.49718 2.23132 10
    endloop
  endfacet
  facet normal -0.465327 0.830813 0.305321
    outer loop
      vertex 6.49579 2.23055 10
      vertex 4.88805 4.27005 2
      vertex 4.87512 4.26281 2
    endloop
  endfacet
  facet normal -0.161934 -0.963756 -0.21202
    outer loop
      vertex 5.07948 3.30487 2
      vertex 6.69881 1.27284 10
      vertex 5.07814 3.30509 2
    endloop
  endfacet
  facet normal -0.161882 -0.963762 -0.212032
    outer loop
      vertex 6.69881 1.27284 10
      vertex 5.07948 3.30487 2
      vertex 6.71355 1.27036 10
    endloop
  endfacet
  facet normal -0.161821 -0.963769 -0.212046
    outer loop
      vertex 5.09405 3.30242 2
      vertex 6.71355 1.27036 10
      vertex 5.07948 3.30487 2
    endloop
  endfacet
  facet normal -0.161928 -0.963756 -0.212021
    outer loop
      vertex 6.71355 1.27036 10
      vertex 5.09405 3.30242 2
      vertex 6.71473 1.27016 10
    endloop
  endfacet
  facet normal 0.381917 -0.87433 -0.299478
    outer loop
      vertex 5.37274 3.33996 2
      vertex 6.98026 1.30196 10
      vertex 5.35959 3.33422 2
    endloop
  endfacet
  facet normal 0.381943 -0.874317 -0.299481
    outer loop
      vertex 6.98026 1.30196 10
      vertex 5.37274 3.33996 2
      vertex 6.98127 1.3024 10
    endloop
  endfacet
  facet normal 0.353467 -0.887064 -0.29695
    outer loop
      vertex 5.35959 3.33422 2
      vertex 6.96663 1.29653 10
      vertex 5.35828 3.3337 2
    endloop
  endfacet
  facet normal 0.353378 -0.887102 -0.296941
    outer loop
      vertex 6.96663 1.29653 10
      vertex 5.35959 3.33422 2
      vertex 6.98026 1.30196 10
    endloop
  endfacet
  facet normal -0.369073 -0.915889 -0.157897
    outer loop
      vertex 4.98333 3.33202 2
      vertex 6.59012 1.30536 10
      vertex 4.96945 3.33762 2
    endloop
  endfacet
  facet normal -0.369104 -0.915879 -0.157888
    outer loop
      vertex 6.59012 1.30536 10
      vertex 4.98333 3.33202 2
      vertex 6.59129 1.30489 10
    endloop
  endfacet
  facet normal -0.281852 -0.941999 -0.1822
    outer loop
      vertex 5.03085 3.3161 2
      vertex 6.63596 1.2885 10
      vertex 5.01529 3.32076 2
    endloop
  endfacet
  facet normal -0.281852 -0.941999 -0.1822
    outer loop
      vertex 6.63596 1.2885 10
      vertex 5.03085 3.3161 2
      vertex 6.65152 1.28385 10
    endloop
  endfacet
  facet normal -0.397504 -0.905347 -0.14946
    outer loop
      vertex 4.96945 3.33762 2
      vertex 6.57633 1.31141 10
      vertex 4.96823 3.33815 2
    endloop
  endfacet
  facet normal -0.39741 -0.905383 -0.149488
    outer loop
      vertex 6.57633 1.31141 10
      vertex 4.96945 3.33762 2
      vertex 6.59012 1.30536 10
    endloop
  endfacet
  facet normal -0.425437 -0.893951 -0.140906
    outer loop
      vertex 4.95449 3.34418 2
      vertex 6.5604 1.31895 10
      vertex 4.93973 3.35121 2
    endloop
  endfacet
  facet normal -0.425443 -0.893949 -0.140904
    outer loop
      vertex 6.5604 1.31895 10
      vertex 4.95449 3.34418 2
      vertex 6.57517 1.31192 10
    endloop
  endfacet
  facet normal -0.608047 -0.790106 -0.0775321
    outer loop
      vertex 4.84387 3.41192 2
      vertex 6.46353 1.38043 10
      vertex 4.84286 3.41269 2
    endloop
  endfacet
  facet normal -0.608065 -0.790093 -0.077525
    outer loop
      vertex 6.46353 1.38043 10
      vertex 4.84387 3.41192 2
      vertex 6.47552 1.3712 10
    endloop
  endfacet
  facet normal -0.65519 -0.753187 -0.0586027
    outer loop
      vertex 4.83011 3.42313 2
      vertex 6.43936 1.4008 10
      vertex 4.82915 3.42396 2
    endloop
  endfacet
  facet normal -0.655226 -0.753158 -0.0585881
    outer loop
      vertex 6.43936 1.4008 10
      vertex 4.83011 3.42313 2
      vertex 6.45078 1.39087 10
    endloop
  endfacet
  facet normal -0.631921 -0.772035 -0.0681047
    outer loop
      vertex 4.83109 3.42233 2
      vertex 6.45078 1.39087 10
      vertex 4.83011 3.42313 2
    endloop
  endfacet
  facet normal -0.63199 -0.77198 -0.0680768
    outer loop
      vertex 6.45078 1.39087 10
      vertex 4.83109 3.42233 2
      vertex 6.46249 1.38128 10
    endloop
  endfacet
  facet normal 0.544486 -0.779996 -0.308449
    outer loop
      vertex 5.44373 3.37972 2
      vertex 7.06324 1.34665 10
      vertex 5.44257 3.37891 2
    endloop
  endfacet
  facet normal 0.544513 -0.779978 -0.308449
    outer loop
      vertex 7.06324 1.34665 10
      vertex 5.44373 3.37972 2
      vertex 7.07523 1.35503 10
    endloop
  endfacet
  facet normal 0.965398 0.220254 -0.139623
    outer loop
      vertex 7.26119 1.88051 10
      vertex 5.64081 3.91149 2
      vertex 5.64051 3.91277 2
    endloop
  endfacet
  facet normal 0.965422 0.220126 -0.13966
    outer loop
      vertex 5.64081 3.91149 2
      vertex 7.26119 1.88051 10
      vertex 7.26454 1.86581 10
    endloop
  endfacet
  facet normal 0.903899 0.420906 -0.076192
    outer loop
      vertex 7.22872 1.97477 10
      vertex 5.60861 4.00582 2
      vertex 5.60219 4.01959 2
    endloop
  endfacet
  facet normal 0.903901 0.4209 -0.0761939
    outer loop
      vertex 5.60861 4.00582 2
      vertex 7.22872 1.97477 10
      vertex 7.22928 1.97356 10
    endloop
  endfacet
  facet normal 0.863908 0.501392 -0.0476441
    outer loop
      vertex 7.2064 2.01889 10
      vertex 5.58641 4.04997 2
      vertex 5.57875 4.06316 2
    endloop
  endfacet
  facet normal 0.8639 0.501405 -0.0476393
    outer loop
      vertex 5.58641 4.04997 2
      vertex 7.2064 2.01889 10
      vertex 7.20708 2.01771 10
    endloop
  endfacet
  facet normal 0.878118 0.47501 -0.0572248
    outer loop
      vertex 7.20708 2.01771 10
      vertex 5.59365 4.03659 2
      vertex 5.58641 4.04997 2
    endloop
  endfacet
  facet normal 0.878138 0.474972 -0.0572383
    outer loop
      vertex 5.59365 4.03659 2
      vertex 7.20708 2.01771 10
      vertex 7.20773 2.01652 10
    endloop
  endfacet
  facet normal 0.453034 0.881639 0.132187
    outer loop
      vertex 5.36589 4.26633 2
      vertex 6.97335 2.24087 10
      vertex 6.98656 2.23407 10
    endloop
  endfacet
  facet normal 0.452933 0.881686 0.13222
    outer loop
      vertex 6.97335 2.24087 10
      vertex 5.36589 4.26633 2
      vertex 5.36492 4.26683 2
    endloop
  endfacet
  facet normal 0.480109 0.868491 0.123363
    outer loop
      vertex 5.38023 4.25841 2
      vertex 6.98656 2.23407 10
      vertex 7.00091 2.22615 10
    endloop
  endfacet
  facet normal 0.480109 0.868491 0.123363
    outer loop
      vertex 6.98656 2.23407 10
      vertex 5.38023 4.25841 2
      vertex 5.36589 4.26633 2
    endloop
  endfacet
  facet normal -0.909111 0.320834 0.265673
    outer loop
      vertex 4.66143 3.99901 2
      vertex 6.28687 1.98028 10
      vertex 4.66175 3.99991 2
    endloop
  endfacet
  facet normal -0.909203 0.320607 0.265635
    outer loop
      vertex 6.28687 1.98028 10
      vertex 4.66143 3.99901 2
      vertex 6.2821 1.96675 10
    endloop
  endfacet
  facet normal -0.920357 0.291655 0.26054
    outer loop
      vertex 4.66114 3.9981 2
      vertex 6.2821 1.96675 10
      vertex 4.66143 3.99901 2
    endloop
  endfacet
  facet normal -0.92036 0.291646 0.260538
    outer loop
      vertex 6.2821 1.96675 10
      vertex 4.66114 3.9981 2
      vertex 6.27776 1.95305 10
    endloop
  endfacet
  facet normal -0.798785 -0.601549 0.00900821
    outer loop
      vertex 4.75024 3.50633 2
      vertex 6.36183 1.48613 10
      vertex 4.74951 3.5073 2
    endloop
  endfacet
  facet normal -0.798805 -0.601522 0.00901915
    outer loop
      vertex 6.36183 1.48613 10
      vertex 4.75024 3.50633 2
      vertex 6.37091 1.47407 10
    endloop
  endfacet
  facet normal -0.798816 -0.601507 0.00902506
    outer loop
      vertex 4.74951 3.5073 2
      vertex 6.36097 1.48726 10
      vertex 4.7403 3.51952 2
    endloop
  endfacet
  facet normal -0.798797 -0.601534 0.00901445
    outer loop
      vertex 6.36097 1.48726 10
      vertex 4.74951 3.5073 2
      vertex 6.36183 1.48613 10
    endloop
  endfacet
  facet normal -0.832992 -0.552556 0.0283837
    outer loop
      vertex 4.73077 3.533 2
      vertex 6.34231 1.5145 10
      vertex 4.72164 3.54676 2
    endloop
  endfacet
  facet normal -0.833003 -0.55254 0.0283902
    outer loop
      vertex 6.34231 1.5145 10
      vertex 4.73077 3.533 2
      vertex 6.35144 1.50074 10
    endloop
  endfacet
  facet normal -0.816306 -0.577317 0.0187134
    outer loop
      vertex 4.73961 3.5205 2
      vertex 6.35144 1.50074 10
      vertex 4.73077 3.533 2
    endloop
  endfacet
  facet normal -0.816324 -0.57729 0.0187238
    outer loop
      vertex 6.35144 1.50074 10
      vertex 4.73961 3.5205 2
      vertex 6.35226 1.49958 10
    endloop
  endfacet
  facet normal -0.970498 -0.190095 0.148317
    outer loop
      vertex 4.64397 3.74317 2
      vertex 6.26444 1.71196 10
      vertex 4.64377 3.74422 2
    endloop
  endfacet
  facet normal -0.970473 -0.190259 0.14827
    outer loop
      vertex 6.26444 1.71196 10
      vertex 4.64397 3.74317 2
      vertex 6.26729 1.69742 10
    endloop
  endfacet
  facet normal -0.897165 0.349208 0.270461
    outer loop
      vertex 4.66707 4.01491 2
      vertex 6.29316 1.99658 10
      vertex 4.67249 4.02884 2
    endloop
  endfacet
  facet normal -0.897165 0.349208 0.270461
    outer loop
      vertex 6.29316 1.99658 10
      vertex 4.66707 4.01491 2
      vertex 6.29259 1.99511 10
    endloop
  endfacet
  facet normal -0.884245 0.377459 0.275021
    outer loop
      vertex 4.67249 4.02884 2
      vertex 6.29379 1.99804 10
      vertex 4.67836 4.04258 2
    endloop
  endfacet
  facet normal -0.884252 0.377443 0.275018
    outer loop
      vertex 6.29379 1.99804 10
      vertex 4.67249 4.02884 2
      vertex 6.29316 1.99658 10
    endloop
  endfacet
  facet normal -0.840266 0.459941 0.287065
    outer loop
      vertex 4.69301 4.07277 2
      vertex 6.32084 2.05358 10
      vertex 4.70016 4.08583 2
    endloop
  endfacet
  facet normal -0.840193 0.460065 0.287081
    outer loop
      vertex 6.32084 2.05358 10
      vertex 4.69301 4.07277 2
      vertex 6.32007 2.05218 10
    endloop
  endfacet
  facet normal -0.840227 0.460007 0.287073
    outer loop
      vertex 4.69257 4.07196 2
      vertex 6.32007 2.05218 10
      vertex 4.69301 4.07277 2
    endloop
  endfacet
  facet normal -0.840298 0.459888 0.287058
    outer loop
      vertex 6.32007 2.05218 10
      vertex 4.69257 4.07196 2
      vertex 6.31324 2.0397 10
    endloop
  endfacet
  facet normal -0.915435 -0.393269 0.0855495
    outer loop
      vertex 4.682 3.62025 2
      vertex 6.29663 1.60206 10
      vertex 4.67596 3.63432 2
    endloop
  endfacet
  facet normal -0.915423 -0.393299 0.0855395
    outer loop
      vertex 6.29663 1.60206 10
      vertex 4.682 3.62025 2
      vertex 6.29722 1.6007 10
    endloop
  endfacet
  facet normal -0.205784 0.937715 0.279899
    outer loop
      vertex 5.02112 4.31836 2
      vertex 6.62722 2.2829 10
      vertex 6.62877 2.28324 10
    endloop
  endfacet
  facet normal -0.205816 0.937707 0.279903
    outer loop
      vertex 6.62722 2.2829 10
      vertex 5.02112 4.31836 2
      vertex 5.00655 4.31516 2
    endloop
  endfacet
  facet normal -0.175547 0.945093 0.275647
    outer loop
      vertex 5.03764 4.32146 2
      vertex 6.64427 2.28659 10
      vertex 6.65832 2.2892 10
    endloop
  endfacet
  facet normal -0.175559 0.945091 0.275649
    outer loop
      vertex 6.64427 2.28659 10
      vertex 5.03764 4.32146 2
      vertex 5.03672 4.32128 2
    endloop
  endfacet
  facet normal -0.145204 0.951526 0.271134
    outer loop
      vertex 5.03858 4.3216 2
      vertex 6.65832 2.2892 10
      vertex 6.67247 2.29136 10
    endloop
  endfacet
  facet normal -0.14519 0.951529 0.271132
    outer loop
      vertex 6.65832 2.2892 10
      vertex 5.03858 4.3216 2
      vertex 5.03764 4.32146 2
    endloop
  endfacet
  facet normal -0.265672 0.920173 0.287575
    outer loop
      vertex 4.9912 4.31126 2
      vertex 6.59667 2.27461 10
      vertex 6.61187 2.279 10
    endloop
  endfacet
  facet normal -0.265678 0.920172 0.287575
    outer loop
      vertex 6.59667 2.27461 10
      vertex 4.9912 4.31126 2
      vertex 4.976 4.30687 2
    endloop
  endfacet
  facet normal -0.235833 0.929407 0.283876
    outer loop
      vertex 5.00655 4.31516 2
      vertex 6.61341 2.27939 10
      vertex 6.62722 2.2829 10
    endloop
  endfacet
  facet normal -0.235793 0.929419 0.283871
    outer loop
      vertex 6.61341 2.27939 10
      vertex 5.00655 4.31516 2
      vertex 5.00565 4.31493 2
    endloop
  endfacet
  facet normal 0.353347 -0.887115 -0.296939
    outer loop
      vertex 5.35828 3.3337 2
      vertex 6.96561 1.29612 10
      vertex 5.34494 3.32838 2
    endloop
  endfacet
  facet normal 0.353336 -0.88712 -0.296938
    outer loop
      vertex 6.96561 1.29612 10
      vertex 5.35828 3.3337 2
      vertex 6.96663 1.29653 10
    endloop
  endfacet
  facet normal -0.369127 -0.915871 -0.157882
    outer loop
      vertex 4.98457 3.33152 2
      vertex 6.59129 1.30489 10
      vertex 4.98333 3.33202 2
    endloop
  endfacet
  facet normal -0.369055 -0.915896 -0.157902
    outer loop
      vertex 6.59129 1.30489 10
      vertex 4.98457 3.33152 2
      vertex 6.60525 1.29926 10
    endloop
  endfacet
  facet normal -0.340305 -0.925516 -0.166171
    outer loop
      vertex 4.98583 3.33106 2
      vertex 6.60525 1.29926 10
      vertex 4.98457 3.33152 2
    endloop
  endfacet
  facet normal -0.340364 -0.925497 -0.166154
    outer loop
      vertex 6.60525 1.29926 10
      vertex 4.98583 3.33106 2
      vertex 6.61937 1.29407 10
    endloop
  endfacet
  facet normal -0.397432 -0.905375 -0.149481
    outer loop
      vertex 4.96823 3.33815 2
      vertex 6.57517 1.31192 10
      vertex 4.95449 3.34418 2
    endloop
  endfacet
  facet normal -0.397408 -0.905384 -0.149488
    outer loop
      vertex 6.57517 1.31192 10
      vertex 4.96823 3.33815 2
      vertex 6.57633 1.31141 10
    endloop
  endfacet
  facet normal -0.453023 -0.881644 -0.132191
    outer loop
      vertex 4.93855 3.35181 2
      vertex 6.54584 1.32643 10
      vertex 4.92517 3.35869 2
    endloop
  endfacet
  facet normal -0.453124 -0.881596 -0.132159
    outer loop
      vertex 6.54584 1.32643 10
      vertex 4.93855 3.35181 2
      vertex 6.54699 1.32584 10
    endloop
  endfacet
  facet normal -0.506784 -0.85445 -0.114392
    outer loop
      vertex 4.9097 3.36729 2
      vertex 6.51739 1.34273 10
      vertex 4.89671 3.37499 2
    endloop
  endfacet
  facet normal -0.506836 -0.854422 -0.114374
    outer loop
      vertex 6.51739 1.34273 10
      vertex 4.9097 3.36729 2
      vertex 6.51851 1.34206 10
    endloop
  endfacet
  facet normal -0.608052 -0.790102 -0.0775298
    outer loop
      vertex 4.85591 3.40265 2
      vertex 6.47552 1.3712 10
      vertex 4.84387 3.41192 2
    endloop
  endfacet
  facet normal -0.608079 -0.790083 -0.0775197
    outer loop
      vertex 6.47552 1.3712 10
      vertex 4.85591 3.40265 2
      vertex 6.47658 1.37039 10
    endloop
  endfacet
  facet normal -0.583595 -0.807385 -0.0868748
    outer loop
      vertex 4.8682 3.39377 2
      vertex 6.47658 1.37039 10
      vertex 4.85591 3.40265 2
    endloop
  endfacet
  facet normal -0.58347 -0.80747 -0.0869215
    outer loop
      vertex 6.47658 1.37039 10
      vertex 4.8682 3.39377 2
      vertex 6.47766 1.36961 10
    endloop
  endfacet
  facet normal -0.8914 -0.448282 0.0667052
    outer loop
      vertex 4.68992 3.60325 2
      vertex 6.31008 1.57201 10
      vertex 4.68941 3.60427 2
    endloop
  endfacet
  facet normal -0.891449 -0.448179 0.0667413
    outer loop
      vertex 6.31008 1.57201 10
      vertex 4.68992 3.60325 2
      vertex 6.31683 1.5586 10
    endloop
  endfacet
  facet normal -0.741624 -0.670515 -0.0200915
    outer loop
      vertex 4.78151 3.46953 2
      vertex 6.39194 1.4486 10
      vertex 4.77127 3.48086 2
    endloop
  endfacet
  facet normal -0.741568 -0.670576 -0.020118
    outer loop
      vertex 6.39194 1.4486 10
      vertex 4.78151 3.46953 2
      vertex 6.39287 1.44757 10
    endloop
  endfacet
  facet normal -0.780485 -0.625174 -0.00070069
    outer loop
      vertex 4.75099 3.50538 2
      vertex 6.37091 1.47407 10
      vertex 4.75024 3.50633 2
    endloop
  endfacet
  facet normal -0.780499 -0.625157 -0.000693317
    outer loop
      vertex 6.37091 1.47407 10
      vertex 4.75099 3.50538 2
      vertex 6.38036 1.46227 10
    endloop
  endfacet
  facet normal -0.780492 -0.625166 -0.000697252
    outer loop
      vertex 4.76056 3.49344 2
      vertex 6.38036 1.46227 10
      vertex 4.75099 3.50538 2
    endloop
  endfacet
  facet normal -0.780504 -0.625151 -0.000690844
    outer loop
      vertex 6.38036 1.46227 10
      vertex 4.76056 3.49344 2
      vertex 6.38123 1.46118 10
    endloop
  endfacet
  facet normal -0.97455 -0.160297 0.156708
    outer loop
      vertex 4.64377 3.74422 2
      vertex 6.26204 1.72655 10
      vertex 4.64359 3.74528 2
    endloop
  endfacet
  facet normal -0.974547 -0.160323 0.1567
    outer loop
      vertex 6.26204 1.72655 10
      vertex 4.64377 3.74422 2
      vertex 6.26444 1.71196 10
    endloop
  endfacet
  facet normal -0.935852 -0.336677 0.104062
    outer loop
      vertex 4.66474 3.66402 2
      vertex 6.28504 1.63281 10
      vertex 4.66436 3.66507 2
    endloop
  endfacet
  facet normal -0.935809 -0.336811 0.104019
    outer loop
      vertex 6.28504 1.63281 10
      vertex 4.66474 3.66402 2
      vertex 6.2901 1.61876 10
    endloop
  endfacet
  facet normal -0.952495 -0.279015 0.122081
    outer loop
      vertex 4.65928 3.68067 2
      vertex 6.27953 1.64985 10
      vertex 4.65498 3.69535 2
    endloop
  endfacet
  facet normal -0.952478 -0.279082 0.122061
    outer loop
      vertex 6.27953 1.64985 10
      vertex 4.65928 3.68067 2
      vertex 6.27995 1.64841 10
    endloop
  endfacet
  facet normal -0.324403 0.899036 0.294103
    outer loop
      vertex 4.96097 4.302 2
      vertex 6.5668 2.26438 10
      vertex 6.58164 2.26974 10
    endloop
  endfacet
  facet normal -0.324412 0.899033 0.294104
    outer loop
      vertex 6.5668 2.26438 10
      vertex 4.96097 4.302 2
      vertex 4.94612 4.29664 2
    endloop
  endfacet
  facet normal -0.878131 -0.474984 0.0572341
    outer loop
      vertex 4.7041 3.57608 2
      vertex 6.31748 1.55729 10
      vertex 4.69681 3.58955 2
    endloop
  endfacet
  facet normal -0.878135 -0.474976 0.0572367
    outer loop
      vertex 6.31748 1.55729 10
      vertex 4.7041 3.57608 2
      vertex 6.31818 1.55601 10
    endloop
  endfacet
  facet normal -0.761438 -0.648154 -0.0103969
    outer loop
      vertex 4.77127 3.48086 2
      vertex 6.39103 1.44967 10
      vertex 4.76135 3.49251 2
    endloop
  endfacet
  facet normal -0.761491 -0.648092 -0.0103705
    outer loop
      vertex 6.39103 1.44967 10
      vertex 4.77127 3.48086 2
      vertex 6.39194 1.4486 10
    endloop
  endfacet
  facet normal -0.848889 -0.5272 0.0380457
    outer loop
      vertex 4.72164 3.54676 2
      vertex 6.33361 1.52852 10
      vertex 4.71293 3.56078 2
    endloop
  endfacet
  facet normal -0.848879 -0.527217 0.038039
    outer loop
      vertex 6.33361 1.52852 10
      vertex 4.72164 3.54676 2
      vertex 6.34231 1.5145 10
    endloop
  endfacet
  facet normal -0.863916 -0.501377 0.0476496
    outer loop
      vertex 4.71293 3.56078 2
      vertex 6.33288 1.52977 10
      vertex 4.70524 3.57404 2
    endloop
  endfacet
  facet normal -0.864048 -0.501141 0.0477362
    outer loop
      vertex 6.33288 1.52977 10
      vertex 4.71293 3.56078 2
      vertex 6.33361 1.52852 10
    endloop
  endfacet
  facet normal -0.353331 0.887122 0.296937
    outer loop
      vertex 4.94612 4.29664 2
      vertex 6.56532 2.26379 10
      vertex 6.5668 2.26438 10
    endloop
  endfacet
  facet normal -0.35335 0.887114 0.296939
    outer loop
      vertex 6.56532 2.26379 10
      vertex 4.94612 4.29664 2
      vertex 4.93232 4.29114 2
    endloop
  endfacet
  facet normal -0.915299 -0.39361 0.085436
    outer loop
      vertex 4.68245 3.6192 2
      vertex 6.29722 1.6007 10
      vertex 4.682 3.62025 2
    endloop
  endfacet
  facet normal -0.915428 -0.393286 0.0855438
    outer loop
      vertex 6.29722 1.6007 10
      vertex 4.68245 3.6192 2
      vertex 6.30313 1.58694 10
    endloop
  endfacet
  facet normal -0.891432 -0.448215 0.0667287
    outer loop
      vertex 4.69681 3.58955 2
      vertex 6.31683 1.5586 10
      vertex 4.68992 3.60325 2
    endloop
  endfacet
  facet normal -0.891342 -0.448402 0.066663
    outer loop
      vertex 6.31683 1.5586 10
      vertex 4.69681 3.58955 2
      vertex 6.31748 1.55729 10
    endloop
  endfacet
  facet normal -0.878104 -0.475037 0.0572153
    outer loop
      vertex 4.70465 3.57505 2
      vertex 6.31818 1.55601 10
      vertex 4.7041 3.57608 2
    endloop
  endfacet
  facet normal -0.878117 -0.475012 0.057224
    outer loop
      vertex 6.31818 1.55601 10
      vertex 4.70465 3.57505 2
      vertex 6.32533 1.54279 10
    endloop
  endfacet
  facet normal -0.863904 -0.501398 0.0476418
    outer loop
      vertex 4.70524 3.57404 2
      vertex 6.32533 1.54279 10
      vertex 4.70465 3.57505 2
    endloop
  endfacet
  facet normal -0.863912 -0.501384 0.0476469
    outer loop
      vertex 6.32533 1.54279 10
      vertex 4.70524 3.57404 2
      vertex 6.33288 1.52977 10
    endloop
  endfacet
  facet normal -0.926155 -0.365008 0.0949001
    outer loop
      vertex 4.67596 3.63432 2
      vertex 6.29115 1.61597 10
      vertex 4.67554 3.63537 2
    endloop
  endfacet
  facet normal -0.926087 -0.365197 0.0948385
    outer loop
      vertex 6.29115 1.61597 10
      vertex 4.67596 3.63432 2
      vertex 6.29663 1.60206 10
    endloop
  endfacet
  facet normal -0.926093 -0.365179 0.0948444
    outer loop
      vertex 4.67554 3.63537 2
      vertex 6.2906 1.61736 10
      vertex 4.66993 3.64962 2
    endloop
  endfacet
  facet normal -0.926056 -0.365282 0.094811
    outer loop
      vertex 6.2906 1.61736 10
      vertex 4.67554 3.63537 2
      vertex 6.29115 1.61597 10
    endloop
  endfacet
  facet normal 0.997286 0.00437716 0.0734917
    outer loop
      vertex 6.11172 -4.15801 10
      vertex 6.6902 -1.63914 2
      vertex 6.69013 -1.62382 2
    endloop
  endfacet
  facet normal 0.997282 0.00452722 0.0735387
    outer loop
      vertex 6.6902 -1.63914 2
      vertex 6.11172 -4.15801 10
      vertex 6.11172 -4.15948 10
    endloop
  endfacet
  facet normal 0.997293 0.00412701 0.0734134
    outer loop
      vertex 6.11172 -4.15948 10
      vertex 6.6902 -1.64029 2
      vertex 6.6902 -1.63914 2
    endloop
  endfacet
  facet normal 0.997286 0.0043749 0.073491
    outer loop
      vertex 6.6902 -1.64029 2
      vertex 6.11172 -4.15948 10
      vertex 6.11179 -4.17448 10
    endloop
  endfacet
  facet normal 0.632079 -0.750714 -0.192106
    outer loop
      vertex 6.49175 -2.05686 2
      vertex 5.91427 -4.59026 10
      vertex 5.91334 -4.59104 10
    endloop
  endfacet
  facet normal 0.632018 -0.75076 -0.192125
    outer loop
      vertex 5.91427 -4.59026 10
      vertex 6.49175 -2.05686 2
      vertex 6.50311 -2.04729 2
    endloop
  endfacet
  facet normal -0.026237 0.953529 0.300156
    outer loop
      vertex 6.1936 -1.12144 2
      vertex 5.6161 -3.6556 10
      vertex 6.19451 -1.12142 2
    endloop
  endfacet
  facet normal -0.0262541 0.953529 0.300154
    outer loop
      vertex 5.6161 -3.6556 10
      vertex 6.1936 -1.12144 2
      vertex 5.60194 -3.65599 10
    endloop
  endfacet
  facet normal -0.63978 -0.718152 -0.273748
    outer loop
      vertex 5.86406 -2.0526 2
      vertex 5.28669 -4.58772 10
      vertex 5.27567 -4.5779 10
    endloop
  endfacet
  facet normal -0.6398 -0.718136 -0.273745
    outer loop
      vertex 5.28669 -4.58772 10
      vertex 5.86406 -2.0526 2
      vertex 5.8651 -2.05353 2
    endloop
  endfacet
  facet normal -0.997621 0.0254385 -0.0640709
    outer loop
      vertex 5.68765 -1.65146 2
      vertex 5.10963 -4.17052 10
      vertex 5.68769 -1.65019 2
    endloop
  endfacet
  facet normal -0.99762 0.0256018 -0.0640195
    outer loop
      vertex 5.10963 -4.17052 10
      vertex 5.68765 -1.65146 2
      vertex 5.10924 -4.18564 10
    endloop
  endfacet
  facet normal 0.765476 -0.627291 -0.143364
    outer loop
      vertex 5.99239 -4.51105 10
      vertex 6.56125 -1.98852 2
      vertex 6.56209 -1.98749 2
    endloop
  endfacet
  facet normal 0.765469 -0.627298 -0.143367
    outer loop
      vertex 6.56125 -1.98852 2
      vertex 5.99239 -4.51105 10
      vertex 5.98284 -4.5227 10
    endloop
  endfacet
  facet normal -0.723767 0.671171 0.16028
    outer loop
      vertex 5.82734 -1.29093 2
      vertex 5.24996 -3.824 10
      vertex 5.8377 -1.27975 2
    endloop
  endfacet
  facet normal -0.723799 0.67114 0.160267
    outer loop
      vertex 5.24996 -3.824 10
      vertex 5.82734 -1.29093 2
      vertex 5.24892 -3.82511 10
    endloop
  endfacet
  facet normal -0.959403 -0.241408 -0.145838
    outer loop
      vertex 5.70234 -1.78299 2
      vertex 5.1236 -4.31589 10
      vertex 5.70201 -1.78171 2
    endloop
  endfacet
  facet normal -0.959429 -0.24132 -0.145812
    outer loop
      vertex 5.1236 -4.31589 10
      vertex 5.70234 -1.78299 2
      vertex 5.12728 -4.33051 10
    endloop
  endfacet
  facet normal -0.956571 0.290599 0.0228923
    outer loop
      vertex 5.70911 -1.50492 2
      vertex 5.13509 -4.02467 10
      vertex 5.70946 -1.50377 2
    endloop
  endfacet
  facet normal -0.956604 0.290493 0.0228566
    outer loop
      vertex 5.13509 -4.02467 10
      vertex 5.70911 -1.50492 2
      vertex 5.1307 -4.0391 10
    endloop
  endfacet
  facet normal -0.989126 0.144816 -0.0256414
    outer loop
      vertex 5.69231 -1.58568 2
      vertex 5.11609 -4.10491 10
      vertex 5.69249 -1.58445 2
    endloop
  endfacet
  facet normal -0.989118 0.144878 -0.0256212
    outer loop
      vertex 5.11609 -4.10491 10
      vertex 5.69231 -1.58568 2
      vertex 5.11389 -4.11987 10
    endloop
  endfacet
  facet normal -0.44851 0.860875 0.240275
    outer loop
      vertex 5.96633 -1.18111 2
      vertex 5.40074 -3.70862 10
      vertex 5.9672 -1.18066 2
    endloop
  endfacet
  facet normal -0.448416 0.860919 0.240295
    outer loop
      vertex 5.40074 -3.70862 10
      vertex 5.96633 -1.18111 2
      vertex 5.38792 -3.7153 10
    endloop
  endfacet
  facet normal -0.538899 -0.791045 -0.289545
    outer loop
      vertex 5.90255 -2.08278 2
      vertex 5.32506 -4.61759 10
      vertex 5.32414 -4.61697 10
    endloop
  endfacet
  facet normal -0.538821 -0.791094 -0.289555
    outer loop
      vertex 5.32506 -4.61759 10
      vertex 5.90255 -2.08278 2
      vertex 5.91446 -2.09089 2
    endloop
  endfacet
  facet normal 0.751674 0.611154 0.247944
    outer loop
      vertex 5.99932 -3.84024 10
      vertex 6.57872 -1.30727 2
      vertex 6.56924 -1.29561 2
    endloop
  endfacet
  facet normal 0.751729 0.611093 0.247929
    outer loop
      vertex 6.57872 -1.30727 2
      vertex 5.99932 -3.84024 10
      vertex 6.00031 -3.84146 10
    endloop
  endfacet
  facet normal -0.119991 0.94889 0.291907
    outer loop
      vertex 6.13255 -1.12614 2
      vertex 5.5689 -3.65846 10
      vertex 6.14731 -1.12427 2
    endloop
  endfacet
  facet normal -0.120045 0.948885 0.291902
    outer loop
      vertex 5.5689 -3.65846 10
      vertex 6.13255 -1.12614 2
      vertex 5.56732 -3.65866 10
    endloop
  endfacet
  facet normal 0.950377 0.270147 0.154289
    outer loop
      vertex 6.08898 -4.01269 10
      vertex 6.66768 -1.47953 2
      vertex 6.66739 -1.4785 2
    endloop
  endfacet
  facet normal 0.950364 0.270186 0.1543
    outer loop
      vertex 6.66768 -1.47953 2
      vertex 6.08898 -4.01269 10
      vertex 6.09303 -4.02692 10
    endloop
  endfacet
  facet normal 0.99762 -0.0255633 0.0640315
    outer loop
      vertex 6.11179 -4.17448 10
      vertex 6.68981 -1.65561 2
      vertex 6.6902 -1.64029 2
    endloop
  endfacet
  facet normal 0.99762 -0.0256884 0.0639921
    outer loop
      vertex 6.68981 -1.65561 2
      vertex 6.11179 -4.17448 10
      vertex 6.11175 -4.17594 10
    endloop
  endfacet
  facet normal 0.947261 -0.318812 -0.0325029
    outer loop
      vertex 6.08509 -4.33813 10
      vertex 6.65868 -1.81828 2
      vertex 6.65907 -1.81709 2
    endloop
  endfacet
  facet normal 0.947225 -0.318914 -0.0325376
    outer loop
      vertex 6.65868 -1.81828 2
      vertex 6.08509 -4.33813 10
      vertex 6.08026 -4.35246 10
    endloop
  endfacet
  facet normal 0.744881 -0.649666 -0.151941
    outer loop
      vertex 5.98284 -4.5227 10
      vertex 6.56037 -1.98952 2
      vertex 6.56125 -1.98852 2
    endloop
  endfacet
  facet normal 0.74496 -0.649584 -0.151909
    outer loop
      vertex 6.56037 -1.98952 2
      vertex 5.98284 -4.5227 10
      vertex 5.97293 -4.53406 10
    endloop
  endfacet
  facet normal 0.978975 -0.203888 0.00619538
    outer loop
      vertex 6.10158 -4.27424 10
      vertex 6.67691 -1.75483 2
      vertex 6.67716 -1.75365 2
    endloop
  endfacet
  facet normal 0.979 -0.203765 0.00623584
    outer loop
      vertex 6.67691 -1.75483 2
      vertex 6.10158 -4.27424 10
      vertex 6.0985 -4.28902 10
    endloop
  endfacet
  facet normal 0.119981 -0.948891 -0.291908
    outer loop
      vertex 6.23054 -2.16748 2
      vertex 5.66671 -4.69982 10
      vertex 5.65213 -4.70166 10
    endloop
  endfacet
  facet normal 0.12003 -0.948886 -0.291903
    outer loop
      vertex 5.66671 -4.69982 10
      vertex 6.23054 -2.16748 2
      vertex 6.23194 -2.1673 2
    endloop
  endfacet
  facet normal -0.845033 -0.489128 -0.21604
    outer loop
      vertex 5.76201 -1.93042 2
      vertex 5.17621 -4.45184 10
      vertex 5.75462 -1.91765 2
    endloop
  endfacet
  facet normal -0.845091 -0.489038 -0.216016
    outer loop
      vertex 5.17621 -4.45184 10
      vertex 5.76201 -1.93042 2
      vertex 5.1768 -4.45287 10
    endloop
  endfacet
  facet normal -0.974695 -0.182963 -0.12843
    outer loop
      vertex 5.69851 -1.76573 2
      vertex 5.11986 -4.29866 10
      vertex 5.69573 -1.75092 2
    endloop
  endfacet
  facet normal -0.97461 -0.183339 -0.128542
    outer loop
      vertex 5.11986 -4.29866 10
      vertex 5.69851 -1.76573 2
      vertex 5.1201 -4.29992 10
    endloop
  endfacet
  facet normal -0.810055 -0.539579 -0.229492
    outer loop
      vertex 5.78011 -1.95866 2
      vertex 5.20104 -4.49187 10
      vertex 5.77196 -1.94642 2
    endloop
  endfacet
  facet normal -0.810024 -0.53962 -0.229503
    outer loop
      vertex 5.20104 -4.49187 10
      vertex 5.78011 -1.95866 2
      vertex 5.20169 -4.49285 10
    endloop
  endfacet
  facet normal -0.607448 0.768864 0.199636
    outer loop
      vertex 5.8861 -1.23489 2
      vertex 5.32039 -3.75905 10
      vertex 5.8988 -1.22486 2
    endloop
  endfacet
  facet normal -0.607467 0.768851 0.199631
    outer loop
      vertex 5.32039 -3.75905 10
      vertex 5.8861 -1.23489 2
      vertex 5.30769 -3.76908 10
    endloop
  endfacet
  facet normal -0.303444 0.914461 0.267737
    outer loop
      vertex 6.05354 -1.1441 2
      vertex 5.47603 -3.67799 10
      vertex 6.05444 -1.1438 2
    endloop
  endfacet
  facet normal -0.303457 0.914457 0.267735
    outer loop
      vertex 5.47603 -3.67799 10
      vertex 6.05354 -1.1441 2
      vertex 5.46242 -3.6825 10
    endloop
  endfacet
  facet normal -0.24318 0.929619 0.276896
    outer loop
      vertex 6.08412 -1.1355 2
      vertex 5.50661 -3.66945 10
      vertex 6.08502 -1.13527 2
    endloop
  endfacet
  facet normal -0.243195 0.929616 0.276894
    outer loop
      vertex 5.50661 -3.66945 10
      vertex 6.08412 -1.1355 2
      vertex 5.49279 -3.67307 10
    endloop
  endfacet
  facet normal 0.990394 0.094023 0.101391
    outer loop
      vertex 6.10995 -4.12367 10
      vertex 6.6885 -1.59096 2
      vertex 6.68705 -1.57572 2
    endloop
  endfacet
  facet normal 0.990406 0.0939288 0.101362
    outer loop
      vertex 6.6885 -1.59096 2
      vertex 6.10995 -4.12367 10
      vertex 6.11009 -4.12515 10
    endloop
  endfacet
  facet normal 0.856258 -0.507031 -0.0987051
    outer loop
      vertex 6.03914 -4.44223 10
      vertex 6.6169 -1.90915 2
      vertex 6.61755 -1.90804 2
    endloop
  endfacet
  facet normal 0.856126 -0.507238 -0.0987801
    outer loop
      vertex 6.6169 -1.90915 2
      vertex 6.03914 -4.44223 10
      vertex 6.03143 -4.45524 10
    endloop
  endfacet
  facet normal 0.995331 -0.0854358 0.0449001
    outer loop
      vertex 6.10916 -4.22242 10
      vertex 6.68745 -1.68967 2
      vertex 6.68876 -1.6744 2
    endloop
  endfacet
  facet normal 0.995323 -0.0855588 0.0448605
    outer loop
      vertex 6.68745 -1.68967 2
      vertex 6.10916 -4.22242 10
      vertex 6.10904 -4.22386 10
    endloop
  endfacet
  facet normal 0.655921 -0.731949 -0.184438
    outer loop
      vertex 6.50415 -2.04642 2
      vertex 5.93691 -4.57059 10
      vertex 5.92574 -4.5806 10
    endloop
  endfacet
  facet normal 0.655979 -0.731902 -0.184419
    outer loop
      vertex 5.93691 -4.57059 10
      vertex 6.50415 -2.04642 2
      vertex 6.50516 -2.04551 2
    endloop
  endfacet
  facet normal 0.212686 -0.935824 -0.281066
    outer loop
      vertex 6.27737 -2.16 2
      vertex 5.71333 -4.69092 10
      vertex 5.69896 -4.69418 10
    endloop
  endfacet
  facet normal 0.212588 -0.935842 -0.281079
    outer loop
      vertex 5.71333 -4.69092 10
      vertex 6.27737 -2.16 2
      vertex 6.27874 -2.15969 2
    endloop
  endfacet
  facet normal -0.28319 -0.908204 -0.30817
    outer loop
      vertex 6.02872 -2.14639 2
      vertex 5.4653 -4.68525 10
      vertex 5.4503 -4.68057 10
    endloop
  endfacet
  facet normal -0.283198 -0.908202 -0.30817
    outer loop
      vertex 5.4653 -4.68525 10
      vertex 6.02872 -2.14639 2
      vertex 6.04372 -2.15107 2
    endloop
  endfacet
  facet normal -0.590488 -0.756098 -0.282205
    outer loop
      vertex 5.87728 -2.0637 2
      vertex 5.31136 -4.60764 10
      vertex 5.29887 -4.59789 10
    endloop
  endfacet
  facet normal -0.590474 -0.756108 -0.282207
    outer loop
      vertex 5.31136 -4.60764 10
      vertex 5.87728 -2.0637 2
      vertex 5.88977 -2.07345 2
    endloop
  endfacet
  facet normal -0.959425 -0.241331 -0.145815
    outer loop
      vertex 5.706 -1.79755 2
      vertex 5.12728 -4.33051 10
      vertex 5.70234 -1.78299 2
    endloop
  endfacet
  facet normal -0.959395 -0.241435 -0.145846
    outer loop
      vertex 5.12728 -4.33051 10
      vertex 5.706 -1.79755 2
      vertex 5.12759 -4.33174 10
    endloop
  endfacet
  facet normal 0.530291 -0.81852 -0.220944
    outer loop
      vertex 6.43929 -2.09446 2
      vertex 5.8744 -4.61988 10
      vertex 5.86088 -4.62864 10
    endloop
  endfacet
  facet normal 0.530281 -0.818526 -0.220947
    outer loop
      vertex 5.8744 -4.61988 10
      vertex 6.43929 -2.09446 2
      vertex 6.45281 -2.0857 2
    endloop
  endfacet
  facet normal -0.312818 -0.898724 -0.30731
    outer loop
      vertex 6.01521 -2.14168 2
      vertex 5.4503 -4.68057 10
      vertex 5.44928 -4.68022 10
    endloop
  endfacet
  facet normal -0.31306 -0.898643 -0.307301
    outer loop
      vertex 5.4503 -4.68057 10
      vertex 6.01521 -2.14168 2
      vertex 6.02872 -2.14639 2
    endloop
  endfacet
  facet normal -0.856112 0.507261 0.0987886
    outer loop
      vertex 5.7603 -1.38371 2
      vertex 5.18264 -3.91662 10
      vertex 5.76811 -1.37053 2
    endloop
  endfacet
  facet normal -0.856153 0.507196 0.0987649
    outer loop
      vertex 5.18264 -3.91662 10
      vertex 5.7603 -1.38371 2
      vertex 5.18189 -3.9179 10
    endloop
  endfacet
  facet normal -0.679211 0.71239 0.176558
    outer loop
      vertex 5.85061 -1.26666 2
      vertex 5.2832 -3.79035 10
      vertex 5.86162 -1.25617 2
    endloop
  endfacet
  facet normal -0.679177 0.712419 0.17657
    outer loop
      vertex 5.2832 -3.79035 10
      vertex 5.85061 -1.26666 2
      vertex 5.28209 -3.79141 10
    endloop
  endfacet
  facet normal 0.974728 0.182816 0.128385
    outer loop
      vertex 6.10093 -4.06021 10
      vertex 6.67955 -1.52709 2
      vertex 6.67935 -1.52602 2
    endloop
  endfacet
  facet normal 0.974697 0.182954 0.128427
    outer loop
      vertex 6.67955 -1.52709 2
      vertex 6.10093 -4.06021 10
      vertex 6.10368 -4.07483 10
    endloop
  endfacet
  facet normal 0.990428 0.0937508 0.101307
    outer loop
      vertex 6.10854 -4.10879 10
      vertex 6.68705 -1.57572 2
      vertex 6.68695 -1.5746 2
    endloop
  endfacet
  facet normal 0.990382 0.094112 0.101418
    outer loop
      vertex 6.68705 -1.57572 2
      vertex 6.10854 -4.10879 10
      vertex 6.10995 -4.12367 10
    endloop
  endfacet
  facet normal -0.026292 0.953529 0.300152
    outer loop
      vertex 6.17876 -1.12185 2
      vertex 5.60194 -3.65599 10
      vertex 6.1936 -1.12144 2
    endloop
  endfacet
  facet normal -0.0263121 0.953529 0.30015
    outer loop
      vertex 5.60194 -3.65599 10
      vertex 6.17876 -1.12185 2
      vertex 5.60035 -3.65604 10
    endloop
  endfacet
  facet normal -0.0575925 0.952922 0.297696
    outer loop
      vertex 6.16302 -1.1228 2
      vertex 5.60035 -3.65604 10
      vertex 6.17876 -1.12185 2
    endloop
  endfacet
  facet normal -0.0575836 0.952922 0.297697
    outer loop
      vertex 5.60035 -3.65604 10
      vertex 6.16302 -1.1228 2
      vertex 5.58461 -3.65699 10
    endloop
  endfacet
  facet normal 0.222565 0.924654 0.308997
    outer loop
      vertex 6.3046 -1.13304 2
      vertex 5.74058 -3.67069 10
      vertex 6.319 -1.13651 2
    endloop
  endfacet
  facet normal 0.22249 0.924672 0.308998
    outer loop
      vertex 5.74058 -3.67069 10
      vertex 6.3046 -1.13304 2
      vertex 5.73903 -3.67032 10
    endloop
  endfacet
  facet normal 0.936888 -0.347073 -0.0422048
    outer loop
      vertex 6.07979 -4.35375 10
      vertex 6.65295 -1.83375 2
      vertex 6.65338 -1.83257 2
    endloop
  endfacet
  facet normal 0.93693 -0.346963 -0.0421673
    outer loop
      vertex 6.65295 -1.83375 2
      vertex 6.07979 -4.35375 10
      vertex 6.07453 -4.36794 10
    endloop
  endfacet
  facet normal 0.913522 -0.402137 -0.0613371
    outer loop
      vertex 6.0678 -4.38447 10
      vertex 6.64012 -1.86413 2
      vertex 6.64063 -1.86296 2
    endloop
  endfacet
  facet normal 0.913576 -0.402021 -0.0612968
    outer loop
      vertex 6.64012 -1.86413 2
      vertex 6.0678 -4.38447 10
      vertex 6.06171 -4.39831 10
    endloop
  endfacet
  facet normal 0.993685 0.0640479 0.0921338
    outer loop
      vertex 6.11019 -4.12663 10
      vertex 6.68956 -1.60737 2
      vertex 6.68949 -1.60624 2
    endloop
  endfacet
  facet normal 0.99367 0.064203 0.0921816
    outer loop
      vertex 6.68956 -1.60737 2
      vertex 6.11019 -4.12663 10
      vertex 6.11115 -4.14156 10
    endloop
  endfacet
  facet normal 0.956579 -0.290572 -0.0228834
    outer loop
      vertex 6.08992 -4.32235 10
      vertex 6.66394 -1.80263 2
      vertex 6.6643 -1.80145 2
    endloop
  endfacet
  facet normal 0.956592 -0.290531 -0.0228695
    outer loop
      vertex 6.66394 -1.80263 2
      vertex 6.08992 -4.32235 10
      vertex 6.08553 -4.33682 10
    endloop
  endfacet
  facet normal 0.871748 -0.4817 -0.0895609
    outer loop
      vertex 6.04645 -4.42899 10
      vertex 6.61755 -1.90804 2
      vertex 6.61818 -1.90691 2
    endloop
  endfacet
  facet normal 0.871763 -0.481674 -0.0895518
    outer loop
      vertex 6.61755 -1.90804 2
      vertex 6.04645 -4.42899 10
      vertex 6.03914 -4.44223 10
    endloop
  endfacet
  facet normal 0.582094 -0.786331 -0.207002
    outer loop
      vertex 6.46717 -2.07569 2
      vertex 5.90064 -4.60108 10
      vertex 5.89967 -4.60179 10
    endloop
  endfacet
  facet normal 0.582308 -0.786188 -0.206942
    outer loop
      vertex 5.90064 -4.60108 10
      vertex 6.46717 -2.07569 2
      vertex 6.47905 -2.06689 2
    endloop
  endfacet
  facet normal 0.273457 -0.922493 -0.27245
    outer loop
      vertex 6.30818 -2.15247 2
      vertex 5.74392 -4.68246 10
      vertex 5.72977 -4.68665 10
    endloop
  endfacet
  facet normal 0.273436 -0.922498 -0.272453
    outer loop
      vertex 5.74392 -4.68246 10
      vertex 6.30818 -2.15247 2
      vertex 6.30952 -2.15207 2
    endloop
  endfacet
  facet normal -0.0989112 -0.946557 -0.306995
    outer loop
      vertex 6.12056 -2.1669 2
      vertex 5.5567 -4.7026 10
      vertex 5.54215 -4.70108 10
    endloop
  endfacet
  facet normal -0.0989013 -0.946558 -0.306995
    outer loop
      vertex 5.5567 -4.7026 10
      vertex 6.12056 -2.1669 2
      vertex 6.12197 -2.16704 2
    endloop
  endfacet
  facet normal -0.0680131 -0.94968 -0.30575
    outer loop
      vertex 6.1376 -2.16863 2
      vertex 5.57347 -4.70383 10
      vertex 5.57238 -4.70376 10
    endloop
  endfacet
  facet normal -0.067671 -0.949709 -0.305735
    outer loop
      vertex 5.57347 -4.70383 10
      vertex 6.1376 -2.16863 2
      vertex 6.15188 -2.16965 2
    endloop
  endfacet
  facet normal -0.067679 -0.949708 -0.305735
    outer loop
      vertex 6.1362 -2.16853 2
      vertex 5.57238 -4.70376 10
      vertex 5.55778 -4.70272 10
    endloop
  endfacet
  facet normal -0.0677439 -0.949703 -0.305738
    outer loop
      vertex 5.57238 -4.70376 10
      vertex 6.1362 -2.16853 2
      vertex 6.1376 -2.16863 2
    endloop
  endfacet
  facet normal -0.972493 0.232904 0.00346525
    outer loop
      vertex 5.70094 -1.53692 2
      vertex 5.12605 -4.05642 10
      vertex 5.70123 -1.53573 2
    endloop
  endfacet
  facet normal -0.972489 0.232924 0.00347167
    outer loop
      vertex 5.12605 -4.05642 10
      vertex 5.70094 -1.53692 2
      vertex 5.12253 -4.0711 10
    endloop
  endfacet
  facet normal -0.96758 -0.212087 -0.137141
    outer loop
      vertex 5.70201 -1.78171 2
      vertex 5.12037 -4.30117 10
      vertex 5.70173 -1.78041 2
    endloop
  endfacet
  facet normal -0.967533 -0.212268 -0.137195
    outer loop
      vertex 5.12037 -4.30117 10
      vertex 5.70201 -1.78171 2
      vertex 5.1236 -4.31589 10
    endloop
  endfacet
  facet normal -0.950359 -0.270199 -0.154304
    outer loop
      vertex 5.7101 -1.81196 2
      vertex 5.12759 -4.33174 10
      vertex 5.706 -1.79755 2
    endloop
  endfacet
  facet normal -0.950279 -0.270441 -0.154375
    outer loop
      vertex 5.12759 -4.33174 10
      vertex 5.7101 -1.81196 2
      vertex 5.12793 -4.33295 10
    endloop
  endfacet
  facet normal -0.564893 -0.774006 -0.286027
    outer loop
      vertex 5.88977 -2.07345 2
      vertex 5.31226 -4.60829 10
      vertex 5.31136 -4.60764 10
    endloop
  endfacet
  facet normal -0.564935 -0.773977 -0.286021
    outer loop
      vertex 5.31226 -4.60829 10
      vertex 5.88977 -2.07345 2
      vertex 5.90142 -2.08195 2
    endloop
  endfacet
  facet normal 0.3916 -0.88495 -0.252015
    outer loop
      vertex 6.38162 -2.12554 2
      vertex 5.80447 -4.65917 10
      vertex 5.79091 -4.66517 10
    endloop
  endfacet
  facet normal 0.391561 -0.884966 -0.252023
    outer loop
      vertex 5.80447 -4.65917 10
      vertex 6.38162 -2.12554 2
      vertex 6.38288 -2.12498 2
    endloop
  endfacet
  facet normal -0.429317 -0.85159 -0.300801
    outer loop
      vertex 5.96919 -2.12216 2
      vertex 5.39203 -4.65698 10
      vertex 5.37894 -4.65038 10
    endloop
  endfacet
  facet normal -0.429339 -0.851579 -0.300799
    outer loop
      vertex 5.39203 -4.65698 10
      vertex 5.96919 -2.12216 2
      vertex 5.97044 -2.12279 2
    endloop
  endfacet
  facet normal -0.342694 -0.888171 -0.306126
    outer loop
      vertex 5.99921 -2.13556 2
      vertex 5.43445 -4.67501 10
      vertex 5.42079 -4.66974 10
    endloop
  endfacet
  facet normal -0.342651 -0.888187 -0.306128
    outer loop
      vertex 5.43445 -4.67501 10
      vertex 5.99921 -2.13556 2
      vertex 6.00052 -2.13606 2
    endloop
  endfacet
  facet normal -0.980897 -0.153466 -0.119534
    outer loop
      vertex 5.69528 -1.74833 2
      vertex 5.11454 -4.26762 10
      vertex 5.69295 -1.73343 2
    endloop
  endfacet
  facet normal -0.980946 -0.153216 -0.119459
    outer loop
      vertex 5.11454 -4.26762 10
      vertex 5.69528 -1.74833 2
      vertex 5.11474 -4.2689 10
    endloop
  endfacet
  facet normal -0.995967 -0.0343426 -0.0828887
    outer loop
      vertex 5.68829 -1.68438 2
      vertex 5.10983 -4.21724 10
      vertex 5.68777 -1.66921 2
    endloop
  endfacet
  facet normal -0.995966 -0.034356 -0.0828929
    outer loop
      vertex 5.10983 -4.21724 10
      vertex 5.68829 -1.68438 2
      vertex 5.10988 -4.21856 10
    endloop
  endfacet
  facet normal -0.995335 0.0853883 -0.0449154
    outer loop
      vertex 5.6891 -1.61726 2
      vertex 5.11199 -4.13626 10
      vertex 5.6904 -1.60208 2
    endloop
  endfacet
  facet normal -0.995327 0.0854925 -0.0448821
    outer loop
      vertex 5.11199 -4.13626 10
      vertex 5.6891 -1.61726 2
      vertex 5.11187 -4.13763 10
    endloop
  endfacet
  facet normal -0.996978 0.0552825 -0.054571
    outer loop
      vertex 5.68892 -1.61977 2
      vertex 5.11058 -4.1527 10
      vertex 5.68899 -1.61851 2
    endloop
  endfacet
  facet normal -0.996969 0.0555217 -0.0544945
    outer loop
      vertex 5.11058 -4.1527 10
      vertex 5.68892 -1.61977 2
      vertex 5.10974 -4.16781 10
    endloop
  endfacet
  facet normal -0.965042 0.261767 0.0131468
    outer loop
      vertex 5.7088 -1.50608 2
      vertex 5.1307 -4.0391 10
      vertex 5.70911 -1.50492 2
    endloop
  endfacet
  facet normal -0.965018 0.261852 0.0131755
    outer loop
      vertex 5.1307 -4.0391 10
      vertex 5.7088 -1.50608 2
      vertex 5.12675 -4.05367 10
    endloop
  endfacet
  facet normal -0.856154 0.507194 0.0987643
    outer loop
      vertex 5.76811 -1.37053 2
      vertex 5.19027 -3.90376 10
      vertex 5.76868 -1.36957 2
    endloop
  endfacet
  facet normal -0.856104 0.507274 0.0987932
    outer loop
      vertex 5.19027 -3.90376 10
      vertex 5.76811 -1.37053 2
      vertex 5.18264 -3.91662 10
    endloop
  endfacet
  facet normal 0.686547 0.67738 0.264214
    outer loop
      vertex 5.95884 -3.79505 10
      vertex 6.54733 -1.27108 2
      vertex 6.54666 -1.2704 2
    endloop
  endfacet
  facet normal 0.68663 0.677303 0.264196
    outer loop
      vertex 6.54733 -1.27108 2
      vertex 5.95884 -3.79505 10
      vertex 5.96892 -3.80527 10
    endloop
  endfacet
  facet normal 0.959419 0.241354 0.145822
    outer loop
      vertex 6.09706 -4.04276 10
      vertex 6.67584 -1.51004 2
      vertex 6.67212 -1.49524 2
    endloop
  endfacet
  facet normal 0.959424 0.241335 0.145816
    outer loop
      vertex 6.67584 -1.51004 2
      vertex 6.09706 -4.04276 10
      vertex 6.09743 -4.04423 10
    endloop
  endfacet
  facet normal 0.827957 0.514601 0.222874
    outer loop
      vertex 6.03592 -3.89301 10
      vertex 6.61516 -1.36014 2
      vertex 6.60718 -1.34731 2
    endloop
  endfacet
  facet normal 0.827866 0.514732 0.222909
    outer loop
      vertex 6.61516 -1.36014 2
      vertex 6.03592 -3.89301 10
      vertex 6.03675 -3.89433 10
    endloop
  endfacet
  facet normal 0.904826 0.382692 0.186647
    outer loop
      vertex 6.06646 -3.95171 10
      vertex 6.65079 -1.43151 2
      vertex 6.64487 -1.41752 2
    endloop
  endfacet
  facet normal 0.904809 0.382728 0.186657
    outer loop
      vertex 6.65079 -1.43151 2
      vertex 6.06646 -3.95171 10
      vertex 6.06706 -3.95313 10
    endloop
  endfacet
  facet normal 0.980895 0.153479 0.119538
    outer loop
      vertex 6.10626 -4.09103 10
      vertex 6.6849 -1.55832 2
      vertex 6.68254 -1.54321 2
    endloop
  endfacet
  facet normal 0.980917 0.153367 0.119504
    outer loop
      vertex 6.6849 -1.55832 2
      vertex 6.10626 -4.09103 10
      vertex 6.10649 -4.0925 10
    endloop
  endfacet
  facet normal 0.99597 0.0342969 0.0828744
    outer loop
      vertex 6.11115 -4.14156 10
      vertex 6.6896 -1.60851 2
      vertex 6.68956 -1.60737 2
    endloop
  endfacet
  facet normal 0.995969 0.0343055 0.0828771
    outer loop
      vertex 6.6896 -1.60851 2
      vertex 6.11115 -4.14156 10
      vertex 6.11167 -4.15654 10
    endloop
  endfacet
  facet normal 0.995971 0.0342684 0.0828654
    outer loop
      vertex 6.11167 -4.15654 10
      vertex 6.69013 -1.62382 2
      vertex 6.6896 -1.60851 2
    endloop
  endfacet
  facet normal 0.995974 0.0342326 0.0828542
    outer loop
      vertex 6.69013 -1.62382 2
      vertex 6.11167 -4.15654 10
      vertex 6.11172 -4.15801 10
    endloop
  endfacet
  facet normal -0.631947 0.750815 0.192147
    outer loop
      vertex 5.88532 -1.23555 2
      vertex 5.30769 -3.76908 10
      vertex 5.8861 -1.23489 2
    endloop
  endfacet
  facet normal -0.631971 0.750796 0.19214
    outer loop
      vertex 5.30769 -3.76908 10
      vertex 5.88532 -1.23555 2
      vertex 5.29647 -3.77852 10
    endloop
  endfacet
  facet normal -0.65595 0.731926 0.184428
    outer loop
      vertex 5.86162 -1.25617 2
      vertex 5.29529 -3.77952 10
      vertex 5.8737 -1.24533 2
    endloop
  endfacet
  facet normal -0.655965 0.731914 0.184423
    outer loop
      vertex 5.29529 -3.77952 10
      vertex 5.86162 -1.25617 2
      vertex 5.2832 -3.79035 10
    endloop
  endfacet
  facet normal 0.77181 0.587978 0.242059
    outer loop
      vertex 6.00031 -3.84146 10
      vertex 6.57931 -1.30805 2
      vertex 6.57872 -1.30727 2
    endloop
  endfacet
  facet normal 0.771902 0.587868 0.24203
    outer loop
      vertex 6.57931 -1.30805 2
      vertex 6.00031 -3.84146 10
      vertex 6.00907 -3.85296 10
    endloop
  endfacet
  facet normal 0.615472 0.737462 0.278108
    outer loop
      vertex 6.50129 -1.22865 2
      vertex 5.93434 -3.7724 10
      vertex 6.51275 -1.23822 2
    endloop
  endfacet
  facet normal 0.61547 0.737464 0.278108
    outer loop
      vertex 5.93434 -3.7724 10
      vertex 6.50129 -1.22865 2
      vertex 5.93313 -3.77139 10
    endloop
  endfacet
  facet normal -0.088877 0.951372 0.294943
    outer loop
      vertex 6.14731 -1.12427 2
      vertex 5.57048 -3.65831 10
      vertex 6.16211 -1.12289 2
    endloop
  endfacet
  facet normal -0.0889131 0.95137 0.29494
    outer loop
      vertex 5.57048 -3.65831 10
      vertex 6.14731 -1.12427 2
      vertex 5.5689 -3.65846 10
    endloop
  endfacet
  facet normal -0.212666 0.935828 0.281069
    outer loop
      vertex 6.08594 -1.13506 2
      vertex 5.52207 -3.66594 10
      vertex 6.10048 -1.13175 2
    endloop
  endfacet
  facet normal -0.21275 0.935812 0.281058
    outer loop
      vertex 5.52207 -3.66594 10
      vertex 6.08594 -1.13506 2
      vertex 5.52052 -3.66629 10
    endloop
  endfacet
  facet normal 0.965021 -0.26184 -0.0131715
    outer loop
      vertex 6.09069 -4.31968 10
      vertex 6.66874 -1.78683 2
      vertex 6.67274 -1.77208 2
    endloop
  endfacet
  facet normal 0.964987 -0.261964 -0.0132134
    outer loop
      vertex 6.66874 -1.78683 2
      vertex 6.09069 -4.31968 10
      vertex 6.09033 -4.32102 10
    endloop
  endfacet
  facet normal 0.252998 0.916883 0.308736
    outer loop
      vertex 6.33327 -1.14044 2
      vertex 5.75573 -3.67487 10
      vertex 6.33414 -1.14068 2
    endloop
  endfacet
  facet normal 0.253012 0.916879 0.308736
    outer loop
      vertex 5.75573 -3.67487 10
      vertex 6.33327 -1.14044 2
      vertex 5.74212 -3.67112 10
    endloop
  endfacet
  facet normal -0.273533 0.922473 0.272438
    outer loop
      vertex 6.05444 -1.1438 2
      vertex 5.48974 -3.67392 10
      vertex 6.05534 -1.14353 2
    endloop
  endfacet
  facet normal -0.273532 0.922474 0.272438
    outer loop
      vertex 5.48974 -3.67392 10
      vertex 6.05444 -1.1438 2
      vertex 5.47603 -3.67799 10
    endloop
  endfacet
  facet normal -0.420193 0.873375 0.246281
    outer loop
      vertex 5.98055 -1.17371 2
      vertex 5.40355 -3.70721 10
      vertex 5.9941 -1.16719 2
    endloop
  endfacet
  facet normal -0.420197 0.873373 0.24628
    outer loop
      vertex 5.40355 -3.70721 10
      vertex 5.98055 -1.17371 2
      vertex 5.40213 -3.7079 10
    endloop
  endfacet
  facet normal 0.93694 -0.346938 -0.0421585
    outer loop
      vertex 6.08026 -4.35246 10
      vertex 6.65338 -1.83257 2
      vertex 6.65868 -1.81828 2
    endloop
  endfacet
  facet normal 0.936957 -0.346893 -0.0421431
    outer loop
      vertex 6.65338 -1.83257 2
      vertex 6.08026 -4.35246 10
      vertex 6.07979 -4.35375 10
    endloop
  endfacet
  facet normal 0.92568 -0.374748 -0.051782
    outer loop
      vertex 6.07453 -4.36794 10
      vertex 6.65247 -1.83491 2
      vertex 6.65295 -1.83375 2
    endloop
  endfacet
  facet normal 0.925701 -0.374697 -0.0517646
    outer loop
      vertex 6.65247 -1.83491 2
      vertex 6.07453 -4.36794 10
      vertex 6.06885 -4.38197 10
    endloop
  endfacet
  facet normal 0.995336 -0.0853668 0.0449224
    outer loop
      vertex 6.11045 -4.20742 10
      vertex 6.68876 -1.6744 2
      vertex 6.68886 -1.67323 2
    endloop
  endfacet
  facet normal 0.995335 -0.0853885 0.0449154
    outer loop
      vertex 6.68876 -1.6744 2
      vertex 6.11045 -4.20742 10
      vertex 6.10916 -4.22242 10
    endloop
  endfacet
  facet normal 0.947236 -0.318882 -0.0325267
    outer loop
      vertex 6.08553 -4.33682 10
      vertex 6.65907 -1.81709 2
      vertex 6.66394 -1.80263 2
    endloop
  endfacet
  facet normal 0.947318 -0.318647 -0.0324467
    outer loop
      vertex 6.65907 -1.81709 2
      vertex 6.08553 -4.33682 10
      vertex 6.08509 -4.33813 10
    endloop
  endfacet
  facet normal 0.956604 -0.290493 -0.0228567
    outer loop
      vertex 6.09033 -4.32102 10
      vertex 6.6643 -1.80145 2
      vertex 6.66874 -1.78683 2
    endloop
  endfacet
  facet normal 0.956657 -0.290322 -0.022799
    outer loop
      vertex 6.6643 -1.80145 2
      vertex 6.09033 -4.32102 10
      vertex 6.08992 -4.32235 10
    endloop
  endfacet
  facet normal 0.965003 -0.261907 -0.0131942
    outer loop
      vertex 6.09465 -4.30508 10
      vertex 6.67274 -1.77208 2
      vertex 6.67306 -1.7709 2
    endloop
  endfacet
  facet normal 0.965018 -0.261851 -0.0131753
    outer loop
      vertex 6.67274 -1.77208 2
      vertex 6.09465 -4.30508 10
      vertex 6.09069 -4.31968 10
    endloop
  endfacet
  facet normal 0.701866 -0.692094 -0.168491
    outer loop
      vertex 5.96102 -4.54696 10
      vertex 6.52895 -2.02341 2
      vertex 6.53943 -2.01277 2
    endloop
  endfacet
  facet normal 0.701884 -0.692078 -0.168485
    outer loop
      vertex 6.52895 -2.02341 2
      vertex 5.96102 -4.54696 10
      vertex 5.96015 -4.54785 10
    endloop
  endfacet
  facet normal 0.785178 -0.604443 -0.134702
    outer loop
      vertex 5.99397 -4.50905 10
      vertex 6.57161 -1.97588 2
      vertex 6.58079 -1.96395 2
    endloop
  endfacet
  facet normal 0.78518 -0.60444 -0.134701
    outer loop
      vertex 6.57161 -1.97588 2
      vertex 5.99397 -4.50905 10
      vertex 5.9932 -4.51006 10
    endloop
  endfacet
  facet normal 0.856095 -0.507287 -0.098798
    outer loop
      vertex 6.03143 -4.45524 10
      vertex 6.60918 -1.92218 2
      vertex 6.6169 -1.90915 2
    endloop
  endfacet
  facet normal 0.856193 -0.507133 -0.0987421
    outer loop
      vertex 6.60918 -1.92218 2
      vertex 6.03143 -4.45524 10
      vertex 6.03076 -4.45637 10
    endloop
  endfacet
  facet normal 0.181992 -0.941104 -0.284958
    outer loop
      vertex 6.276 -2.16026 2
      vertex 5.69896 -4.69418 10
      vertex 5.68451 -4.69698 10
    endloop
  endfacet
  facet normal 0.182022 -0.9411 -0.284955
    outer loop
      vertex 5.69896 -4.69418 10
      vertex 6.276 -2.16026 2
      vertex 6.27737 -2.16 2
    endloop
  endfacet
  facet normal 0.303587 -0.91442 -0.267714
    outer loop
      vertex 6.32342 -2.14795 2
      vertex 5.74608 -4.68178 10
      vertex 5.74501 -4.68214 10
    endloop
  endfacet
  facet normal 0.303449 -0.914459 -0.267737
    outer loop
      vertex 5.74608 -4.68178 10
      vertex 6.32342 -2.14795 2
      vertex 6.3372 -2.14338 2
    endloop
  endfacet
  facet normal 0.0575658 -0.952923 -0.297698
    outer loop
      vertex 6.19909 -2.1699 2
      vertex 5.63532 -4.7032 10
      vertex 5.62068 -4.70408 10
    endloop
  endfacet
  facet normal 0.0577183 -0.952917 -0.297686
    outer loop
      vertex 5.63532 -4.7032 10
      vertex 6.19909 -2.1699 2
      vertex 6.2005 -2.16981 2
    endloop
  endfacet
  facet normal -0.00499492 -0.953197 -0.302309
    outer loop
      vertex 6.16901 -2.17026 2
      vertex 5.60493 -4.70452 10
      vertex 5.60384 -4.70451 10
    endloop
  endfacet
  facet normal -0.00502617 -0.953196 -0.302311
    outer loop
      vertex 5.60493 -4.70452 10
      vertex 6.16901 -2.17026 2
      vertex 6.18335 -2.17033 2
    endloop
  endfacet
  facet normal -0.986114 -0.123925 -0.110553
    outer loop
      vertex 5.69107 -1.71844 2
      vertex 5.11249 -4.25133 10
      vertex 5.69091 -1.71715 2
    endloop
  endfacet
  facet normal -0.98613 -0.123823 -0.110522
    outer loop
      vertex 5.11249 -4.25133 10
      vertex 5.69107 -1.71844 2
      vertex 5.11438 -4.26633 10
    endloop
  endfacet
  facet normal -0.997289 -0.0042885 -0.073464
    outer loop
      vertex 5.68772 -1.66665 2
      vertex 5.10924 -4.18564 10
      vertex 5.68765 -1.65146 2
    endloop
  endfacet
  facet normal -0.99728 -0.00460229 -0.0735621
    outer loop
      vertex 5.10924 -4.18564 10
      vertex 5.68772 -1.66665 2
      vertex 5.10925 -4.18699 10
    endloop
  endfacet
  facet normal -0.96753 -0.21228 -0.137199
    outer loop
      vertex 5.70173 -1.78041 2
      vertex 5.1201 -4.29992 10
      vertex 5.69851 -1.76573 2
    endloop
  endfacet
  facet normal -0.967535 -0.21226 -0.137192
    outer loop
      vertex 5.1201 -4.29992 10
      vertex 5.70173 -1.78041 2
      vertex 5.12037 -4.30117 10
    endloop
  endfacet
  facet normal -0.827962 -0.514593 -0.222872
    outer loop
      vertex 5.77047 -1.94411 2
      vertex 5.18429 -4.46579 10
      vertex 5.7627 -1.93161 2
    endloop
  endfacet
  facet normal -0.828085 -0.514416 -0.222825
    outer loop
      vertex 5.18429 -4.46579 10
      vertex 5.77047 -1.94411 2
      vertex 5.18491 -4.4668 10
    endloop
  endfacet
  facet normal -0.980943 -0.15323 -0.119463
    outer loop
      vertex 5.69549 -1.74963 2
      vertex 5.11474 -4.2689 10
      vertex 5.69528 -1.74833 2
    endloop
  endfacet
  facet normal -0.980895 -0.15348 -0.119539
    outer loop
      vertex 5.11474 -4.2689 10
      vertex 5.69549 -1.74963 2
      vertex 5.11707 -4.28382 10
    endloop
  endfacet
  facet normal -0.538829 -0.791089 -0.289554
    outer loop
      vertex 5.91446 -2.09089 2
      vertex 5.33721 -4.62587 10
      vertex 5.32506 -4.61759 10
    endloop
  endfacet
  facet normal -0.53878 -0.79112 -0.28956
    outer loop
      vertex 5.33721 -4.62587 10
      vertex 5.91446 -2.09089 2
      vertex 5.91562 -2.09168 2
    endloop
  endfacet
  facet normal 0.448406 -0.860924 -0.240297
    outer loop
      vertex 6.39731 -2.11804 2
      vertex 5.83312 -4.64482 10
      vertex 5.8189 -4.65223 10
    endloop
  endfacet
  facet normal 0.448417 -0.860918 -0.240295
    outer loop
      vertex 5.83312 -4.64482 10
      vertex 6.39731 -2.11804 2
      vertex 6.41153 -2.11064 2
    endloop
  endfacet
  facet normal 0.503425 -0.833514 -0.227637
    outer loop
      vertex 6.42553 -2.10277 2
      vertex 5.84812 -4.63635 10
      vertex 5.84711 -4.63696 10
    endloop
  endfacet
  facet normal 0.50349 -0.833479 -0.227621
    outer loop
      vertex 5.84812 -4.63635 10
      vertex 6.42553 -2.10277 2
      vertex 6.43812 -2.09517 2
    endloop
  endfacet
  facet normal -0.253166 -0.916837 -0.308734
    outer loop
      vertex 6.04372 -2.15107 2
      vertex 5.46635 -4.68554 10
      vertex 5.4653 -4.68525 10
    endloop
  endfacet
  facet normal -0.253011 -0.916879 -0.308736
    outer loop
      vertex 5.46635 -4.68554 10
      vertex 6.04372 -2.15107 2
      vertex 6.0575 -2.15487 2
    endloop
  endfacet
  facet normal -0.222681 -0.924627 -0.308997
    outer loop
      vertex 6.06023 -2.15557 2
      vertex 5.49572 -4.69311 10
      vertex 5.49466 -4.69285 10
    endloop
  endfacet
  facet normal -0.222567 -0.924654 -0.308997
    outer loop
      vertex 5.49572 -4.69311 10
      vertex 6.06023 -2.15557 2
      vertex 6.07413 -2.15892 2
    endloop
  endfacet
  facet normal -0.512156 -0.807441 -0.292805
    outer loop
      vertex 5.92777 -2.09939 2
      vertex 5.35054 -4.63432 10
      vertex 5.33814 -4.62646 10
    endloop
  endfacet
  facet normal -0.512149 -0.807445 -0.292806
    outer loop
      vertex 5.35054 -4.63432 10
      vertex 5.92777 -2.09939 2
      vertex 5.92895 -2.10014 2
    endloop
  endfacet
  facet normal -0.485038 -0.82296 -0.295761
    outer loop
      vertex 5.92895 -2.10014 2
      vertex 5.36319 -4.64178 10
      vertex 5.35054 -4.63432 10
    endloop
  endfacet
  facet normal -0.485052 -0.822952 -0.295759
    outer loop
      vertex 5.36319 -4.64178 10
      vertex 5.92895 -2.10014 2
      vertex 5.93016 -2.10085 2
    endloop
  endfacet
  facet normal -0.429326 -0.851586 -0.300801
    outer loop
      vertex 5.95638 -2.1157 2
      vertex 5.37894 -4.65038 10
      vertex 5.37797 -4.64989 10
    endloop
  endfacet
  facet normal -0.429328 -0.851585 -0.3008
    outer loop
      vertex 5.37894 -4.65038 10
      vertex 5.95638 -2.1157 2
      vertex 5.96919 -2.12216 2
    endloop
  endfacet
  facet normal -0.457427 -0.837677 -0.298426
    outer loop
      vertex 5.94254 -2.10815 2
      vertex 5.37797 -4.64989 10
      vertex 5.36413 -4.64234 10
    endloop
  endfacet
  facet normal -0.457427 -0.837677 -0.298426
    outer loop
      vertex 5.37797 -4.64989 10
      vertex 5.94254 -2.10815 2
      vertex 5.95638 -2.1157 2
    endloop
  endfacet
  facet normal -0.400858 -0.864627 -0.302874
    outer loop
      vertex 5.97044 -2.12279 2
      vertex 5.40631 -4.6636 10
      vertex 5.39203 -4.65698 10
    endloop
  endfacet
  facet normal -0.400847 -0.864632 -0.302874
    outer loop
      vertex 5.40631 -4.6636 10
      vertex 5.97044 -2.12279 2
      vertex 5.98472 -2.12941 2
    endloop
  endfacet
  facet normal -0.503403 0.833526 0.227642
    outer loop
      vertex 5.95148 -1.18949 2
      vertex 5.37392 -3.72317 10
      vertex 5.95233 -1.18898 2
    endloop
  endfacet
  facet normal -0.503502 0.833472 0.227618
    outer loop
      vertex 5.37392 -3.72317 10
      vertex 5.95148 -1.18949 2
      vertex 5.36149 -3.73067 10
    endloop
  endfacet
  facet normal -0.886601 0.455529 0.080197
    outer loop
      vertex 5.74482 -1.41275 2
      vertex 5.16708 -3.94563 10
      vertex 5.75183 -1.39912 2
    endloop
  endfacet
  facet normal -0.886608 0.455517 0.0801926
    outer loop
      vertex 5.16708 -3.94563 10
      vertex 5.74482 -1.41275 2
      vertex 5.16641 -3.94694 10
    endloop
  endfacet
  facet normal -0.701862 0.692098 0.168493
    outer loop
      vertex 5.83916 -1.27822 2
      vertex 5.27144 -3.80157 10
      vertex 5.84985 -1.26738 2
    endloop
  endfacet
  facet normal -0.701802 0.692154 0.168515
    outer loop
      vertex 5.27144 -3.80157 10
      vertex 5.83916 -1.27822 2
      vertex 5.27036 -3.80266 10
    endloop
  endfacet
  facet normal -0.679124 0.712465 0.176588
    outer loop
      vertex 5.84985 -1.26738 2
      vertex 5.28209 -3.79141 10
      vertex 5.85061 -1.26666 2
    endloop
  endfacet
  facet normal -0.679235 0.712369 0.17655
    outer loop
      vertex 5.28209 -3.79141 10
      vertex 5.84985 -1.26738 2
      vertex 5.27144 -3.80157 10
    endloop
  endfacet
  facet normal -0.55657 0.802753 0.21405
    outer loop
      vertex 5.91179 -1.21524 2
      vertex 5.34535 -3.74113 10
      vertex 5.91261 -1.21467 2
    endloop
  endfacet
  facet normal -0.556601 0.802733 0.214041
    outer loop
      vertex 5.34535 -3.74113 10
      vertex 5.91179 -1.21524 2
      vertex 5.33337 -3.74943 10
    endloop
  endfacet
  facet normal -0.98612 -0.123888 -0.110542
    outer loop
      vertex 5.69295 -1.73343 2
      vertex 5.11438 -4.26633 10
      vertex 5.69107 -1.71844 2
    endloop
  endfacet
  facet normal -0.986117 -0.123902 -0.110547
    outer loop
      vertex 5.11438 -4.26633 10
      vertex 5.69295 -1.73343 2
      vertex 5.11454 -4.26762 10
    endloop
  endfacet
  facet normal -0.974691 -0.18298 -0.128435
    outer loop
      vertex 5.69573 -1.75092 2
      vertex 5.11707 -4.28382 10
      vertex 5.69549 -1.74963 2
    endloop
  endfacet
  facet normal -0.974702 -0.182931 -0.12842
    outer loop
      vertex 5.11707 -4.28382 10
      vertex 5.69573 -1.75092 2
      vertex 5.11986 -4.29866 10
    endloop
  endfacet
  facet normal -0.98912 0.14486 -0.0256271
    outer loop
      vertex 5.69249 -1.58445 2
      vertex 5.11629 -4.10353 10
      vertex 5.6947 -1.56935 2
    endloop
  endfacet
  facet normal -0.989117 0.144883 -0.0256196
    outer loop
      vertex 5.11629 -4.10353 10
      vertex 5.69249 -1.58445 2
      vertex 5.11609 -4.10491 10
    endloop
  endfacet
  facet normal -0.765482 0.627284 0.143361
    outer loop
      vertex 5.80625 -1.31587 2
      vertex 5.22879 -3.84889 10
      vertex 5.81592 -1.30407 2
    endloop
  endfacet
  facet normal -0.765541 0.627217 0.143336
    outer loop
      vertex 5.22879 -3.84889 10
      vertex 5.80625 -1.31587 2
      vertex 5.22784 -3.85006 10
    endloop
  endfacet
  facet normal -0.839613 0.532354 0.10793
    outer loop
      vertex 5.76868 -1.36957 2
      vertex 5.19106 -3.9025 10
      vertex 5.77688 -1.35664 2
    endloop
  endfacet
  facet normal -0.839555 0.532439 0.107962
    outer loop
      vertex 5.19106 -3.9025 10
      vertex 5.76868 -1.36957 2
      vertex 5.19027 -3.90376 10
    endloop
  endfacet
  facet normal -0.74492 0.649625 0.151925
    outer loop
      vertex 5.81661 -1.30323 2
      vertex 5.24792 -3.82626 10
      vertex 5.81731 -1.30242 2
    endloop
  endfacet
  facet normal -0.744995 0.649546 0.151895
    outer loop
      vertex 5.24792 -3.82626 10
      vertex 5.81661 -1.30323 2
      vertex 5.2382 -3.83742 10
    endloop
  endfacet
  facet normal -0.744981 0.649561 0.151901
    outer loop
      vertex 5.81731 -1.30242 2
      vertex 5.24892 -3.82511 10
      vertex 5.82734 -1.29093 2
    endloop
  endfacet
  facet normal -0.744872 0.649676 0.151945
    outer loop
      vertex 5.24892 -3.82511 10
      vertex 5.81731 -1.30242 2
      vertex 5.24792 -3.82626 10
    endloop
  endfacet
  facet normal 0.967594 0.212034 0.137125
    outer loop
      vertex 6.09775 -4.04571 10
      vertex 6.67935 -1.52602 2
      vertex 6.67911 -1.52496 2
    endloop
  endfacet
  facet normal 0.967543 0.212231 0.137184
    outer loop
      vertex 6.67935 -1.52602 2
      vertex 6.09775 -4.04571 10
      vertex 6.10093 -4.06021 10
    endloop
  endfacet
  facet normal 0.730662 0.633882 0.253625
    outer loop
      vertex 5.97975 -3.81698 10
      vertex 6.568 -1.29413 2
      vertex 6.55816 -1.28279 2
    endloop
  endfacet
  facet normal 0.730768 0.633771 0.253598
    outer loop
      vertex 6.568 -1.29413 2
      vertex 5.97975 -3.81698 10
      vertex 5.98078 -3.81817 10
    endloop
  endfacet
  facet normal 0.891197 0.409905 0.194282
    outer loop
      vertex 6.06581 -3.9503 10
      vertex 6.64487 -1.41752 2
      vertex 6.63853 -1.40373 2
    endloop
  endfacet
  facet normal 0.89116 0.409976 0.194302
    outer loop
      vertex 6.64487 -1.41752 2
      vertex 6.06581 -3.9503 10
      vertex 6.06646 -3.95171 10
    endloop
  endfacet
  facet normal 0.950362 0.270191 0.154302
    outer loop
      vertex 6.09303 -4.02692 10
      vertex 6.67185 -1.4942 2
      vertex 6.66768 -1.47953 2
    endloop
  endfacet
  facet normal 0.950331 0.270283 0.154329
    outer loop
      vertex 6.67185 -1.4942 2
      vertex 6.09303 -4.02692 10
      vertex 6.09344 -4.02838 10
    endloop
  endfacet
  facet normal 0.974693 0.182972 0.128432
    outer loop
      vertex 6.10368 -4.07483 10
      vertex 6.68237 -1.54212 2
      vertex 6.67955 -1.52709 2
    endloop
  endfacet
  facet normal 0.974732 0.182802 0.128381
    outer loop
      vertex 6.68237 -1.54212 2
      vertex 6.10368 -4.07483 10
      vertex 6.10396 -4.0763 10
    endloop
  endfacet
  facet normal 0.940351 0.298811 0.162644
    outer loop
      vertex 6.08405 -3.99716 10
      vertex 6.66707 -1.47749 2
      vertex 6.66246 -1.46297 2
    endloop
  endfacet
  facet normal 0.940286 0.298986 0.162695
    outer loop
      vertex 6.66707 -1.47749 2
      vertex 6.08405 -3.99716 10
      vertex 6.08451 -3.99861 10
    endloop
  endfacet
  facet normal 0.980958 0.15315 0.119439
    outer loop
      vertex 6.10396 -4.0763 10
      vertex 6.68254 -1.54321 2
      vertex 6.68237 -1.54212 2
    endloop
  endfacet
  facet normal 0.980888 0.153516 0.119549
    outer loop
      vertex 6.68254 -1.54321 2
      vertex 6.10396 -4.0763 10
      vertex 6.10626 -4.09103 10
    endloop
  endfacet
  facet normal 0.993662 0.0642868 0.0922075
    outer loop
      vertex 6.11009 -4.12515 10
      vertex 6.68949 -1.60624 2
      vertex 6.6885 -1.59096 2
    endloop
  endfacet
  facet normal 0.993663 0.0642827 0.0922062
    outer loop
      vertex 6.68949 -1.60624 2
      vertex 6.11009 -4.12515 10
      vertex 6.11019 -4.12663 10
    endloop
  endfacet
  facet normal -0.582293 0.786198 0.206946
    outer loop
      vertex 5.89962 -1.22426 2
      vertex 5.33337 -3.74943 10
      vertex 5.91179 -1.21524 2
    endloop
  endfacet
  facet normal -0.582247 0.786229 0.206959
    outer loop
      vertex 5.33337 -3.74943 10
      vertex 5.89962 -1.22426 2
      vertex 5.33213 -3.75036 10
    endloop
  endfacet
  facet normal -0.582225 0.786244 0.206965
    outer loop
      vertex 5.8988 -1.22486 2
      vertex 5.33213 -3.75036 10
      vertex 5.89962 -1.22426 2
    endloop
  endfacet
  facet normal -0.582299 0.786195 0.206945
    outer loop
      vertex 5.33213 -3.75036 10
      vertex 5.8988 -1.22486 2
      vertex 5.32039 -3.75905 10
    endloop
  endfacet
  facet normal 0.771915 0.587852 0.242026
    outer loop
      vertex 6.00907 -3.85296 10
      vertex 6.58843 -1.32002 2
      vertex 6.57931 -1.30805 2
    endloop
  endfacet
  facet normal 0.77189 0.587882 0.242034
    outer loop
      vertex 6.58843 -1.32002 2
      vertex 6.00907 -3.85296 10
      vertex 6.01002 -3.85421 10
    endloop
  endfacet
  facet normal 0.538774 0.791124 0.289561
    outer loop
      vertex 6.47454 -1.20845 2
      vertex 5.89689 -3.74316 10
      vertex 6.4753 -1.20897 2
    endloop
  endfacet
  facet normal 0.538823 0.791093 0.289555
    outer loop
      vertex 5.89689 -3.74316 10
      vertex 6.47454 -1.20845 2
      vertex 5.88514 -3.73515 10
    endloop
  endfacet
  facet normal 0.997619 -0.025819 0.0639509
    outer loop
      vertex 6.11175 -4.17594 10
      vertex 6.68978 -1.65677 2
      vertex 6.68981 -1.65561 2
    endloop
  endfacet
  facet normal 0.99762 -0.0256344 0.0640091
    outer loop
      vertex 6.68978 -1.65677 2
      vertex 6.11175 -4.17594 10
      vertex 6.11137 -4.19096 10
    endloop
  endfacet
  facet normal 0.342729 0.888158 0.306124
    outer loop
      vertex 6.36398 -1.15053 2
      vertex 5.79875 -3.6898 10
      vertex 6.36482 -1.15086 2
    endloop
  endfacet
  facet normal 0.342669 0.88818 0.306127
    outer loop
      vertex 5.79875 -3.6898 10
      vertex 6.36398 -1.15053 2
      vertex 5.78557 -3.68472 10
    endloop
  endfacet
  facet normal 0.283243 0.908188 0.308169
    outer loop
      vertex 6.34828 -1.14509 2
      vertex 5.77073 -3.67955 10
      vertex 6.34914 -1.14536 2
    endloop
  endfacet
  facet normal 0.283193 0.908203 0.30817
    outer loop
      vertex 5.77073 -3.67955 10
      vertex 6.34828 -1.14509 2
      vertex 5.75725 -3.67535 10
    endloop
  endfacet
  facet normal 0.161042 0.937458 0.308605
    outer loop
      vertex 6.27286 -1.127 2
      vertex 5.69602 -3.66146 10
      vertex 6.28745 -1.12951 2
    endloop
  endfacet
  facet normal 0.160942 0.937476 0.308604
    outer loop
      vertex 5.69602 -3.66146 10
      vertex 6.27286 -1.127 2
      vertex 5.69445 -3.66119 10
    endloop
  endfacet
  facet normal 0.283195 0.908203 0.30817
    outer loop
      vertex 6.33414 -1.14068 2
      vertex 5.75725 -3.67535 10
      vertex 6.34828 -1.14509 2
    endloop
  endfacet
  facet normal 0.283191 0.908204 0.30817
    outer loop
      vertex 5.75725 -3.67535 10
      vertex 6.33414 -1.14068 2
      vertex 5.75573 -3.67487 10
    endloop
  endfacet
  facet normal -0.088942 0.951368 0.294937
    outer loop
      vertex 6.16211 -1.12289 2
      vertex 5.58461 -3.65699 10
      vertex 6.16302 -1.1228 2
    endloop
  endfacet
  facet normal -0.0888642 0.951373 0.294945
    outer loop
      vertex 5.58461 -3.65699 10
      vertex 6.16211 -1.12289 2
      vertex 5.57048 -3.65831 10
    endloop
  endfacet
  facet normal -0.212644 0.935832 0.281072
    outer loop
      vertex 6.08502 -1.13527 2
      vertex 5.52052 -3.66629 10
      vertex 6.08594 -1.13506 2
    endloop
  endfacet
  facet normal -0.212669 0.935827 0.281069
    outer loop
      vertex 5.52052 -3.66629 10
      vertex 6.08502 -1.13527 2
      vertex 5.50661 -3.66945 10
    endloop
  endfacet
  facet normal -0.273464 0.922491 0.272448
    outer loop
      vertex 6.05534 -1.14353 2
      vertex 5.49126 -3.67347 10
      vertex 6.06967 -1.13928 2
    endloop
  endfacet
  facet normal -0.273365 0.922516 0.272463
    outer loop
      vertex 5.49126 -3.67347 10
      vertex 6.05534 -1.14353 2
      vertex 5.48974 -3.67392 10
    endloop
  endfacet
  facet normal -0.243218 0.929611 0.276891
    outer loop
      vertex 6.06967 -1.13928 2
      vertex 5.49279 -3.67307 10
      vertex 6.08412 -1.1355 2
    endloop
  endfacet
  facet normal -0.24326 0.929602 0.276885
    outer loop
      vertex 5.49279 -3.67307 10
      vertex 6.06967 -1.13928 2
      vertex 5.49126 -3.67347 10
    endloop
  endfacet
  facet normal -0.120034 0.948886 0.291903
    outer loop
      vertex 6.13164 -1.12625 2
      vertex 5.56732 -3.65866 10
      vertex 6.13255 -1.12614 2
    endloop
  endfacet
  facet normal -0.120047 0.948885 0.291902
    outer loop
      vertex 5.56732 -3.65866 10
      vertex 6.13164 -1.12625 2
      vertex 5.55323 -3.66044 10
    endloop
  endfacet
  facet normal -0.333153 0.905521 0.262757
    outer loop
      vertex 6.02438 -1.15431 2
      vertex 5.44745 -3.68796 10
      vertex 6.03844 -1.14914 2
    endloop
  endfacet
  facet normal -0.333214 0.905501 0.262747
    outer loop
      vertex 5.44745 -3.68796 10
      vertex 6.02438 -1.15431 2
      vertex 5.44597 -3.6885 10
    endloop
  endfacet
  facet normal -0.3035 0.914445 0.267728
    outer loop
      vertex 6.03933 -1.14881 2
      vertex 5.46242 -3.6825 10
      vertex 6.05354 -1.1441 2
    endloop
  endfacet
  facet normal -0.303549 0.914431 0.26772
    outer loop
      vertex 5.46242 -3.6825 10
      vertex 6.03933 -1.14881 2
      vertex 5.46092 -3.683 10
    endloop
  endfacet
  facet normal -0.362541 0.895684 0.257516
    outer loop
      vertex 6.01048 -1.15994 2
      vertex 5.44597 -3.6885 10
      vertex 6.02438 -1.15431 2
    endloop
  endfacet
  facet normal -0.36246 0.895712 0.257531
    outer loop
      vertex 5.44597 -3.6885 10
      vertex 6.01048 -1.15994 2
      vertex 5.4445 -3.68909 10
    endloop
  endfacet
  facet normal -0.420415 0.873281 0.246235
    outer loop
      vertex 5.9941 -1.16719 2
      vertex 5.41656 -3.70096 10
      vertex 5.99497 -1.16677 2
    endloop
  endfacet
  facet normal -0.4202 0.873372 0.24628
    outer loop
      vertex 5.41656 -3.70096 10
      vertex 5.9941 -1.16719 2
      vertex 5.40355 -3.70721 10
    endloop
  endfacet
  facet normal -0.448362 0.860944 0.240307
    outer loop
      vertex 5.9672 -1.18066 2
      vertex 5.40213 -3.7079 10
      vertex 5.98055 -1.17371 2
    endloop
  endfacet
  facet normal -0.44831 0.860968 0.240318
    outer loop
      vertex 5.40213 -3.7079 10
      vertex 5.9672 -1.18066 2
      vertex 5.40074 -3.70862 10
    endloop
  endfacet
  facet normal 0.99697 -0.0555012 0.0545011
    outer loop
      vertex 6.11137 -4.19096 10
      vertex 6.68893 -1.67207 2
      vertex 6.68978 -1.65677 2
    endloop
  endfacet
  facet normal 0.996967 -0.0555687 0.0544796
    outer loop
      vertex 6.68893 -1.67207 2
      vertex 6.11137 -4.19096 10
      vertex 6.11129 -4.19241 10
    endloop
  endfacet
  facet normal 0.996976 -0.0553423 0.0545516
    outer loop
      vertex 6.11129 -4.19241 10
      vertex 6.68886 -1.67323 2
      vertex 6.68893 -1.67207 2
    endloop
  endfacet
  facet normal 0.996969 -0.0555156 0.0544965
    outer loop
      vertex 6.68886 -1.67323 2
      vertex 6.11129 -4.19241 10
      vertex 6.11045 -4.20742 10
    endloop
  endfacet
  facet normal 0.979011 -0.20371 0.00625405
    outer loop
      vertex 6.10186 -4.27285 10
      vertex 6.67716 -1.75365 2
      vertex 6.68028 -1.73867 2
    endloop
  endfacet
  facet normal 0.979017 -0.203681 0.00626342
    outer loop
      vertex 6.67716 -1.75365 2
      vertex 6.10186 -4.27285 10
      vertex 6.10158 -4.27424 10
    endloop
  endfacet
  facet normal 0.984562 -0.174308 0.0159691
    outer loop
      vertex 6.10474 -4.25659 10
      vertex 6.68295 -1.72358 2
      vertex 6.68316 -1.7224 2
    endloop
  endfacet
  facet normal 0.984552 -0.174367 0.0159498
    outer loop
      vertex 6.68295 -1.72358 2
      vertex 6.10474 -4.25659 10
      vertex 6.10211 -4.27146 10
    endloop
  endfacet
  facet normal 0.992718 -0.115174 0.0352911
    outer loop
      vertex 6.10904 -4.22386 10
      vertex 6.68569 -1.70489 2
      vertex 6.68745 -1.68967 2
    endloop
  endfacet
  facet normal 0.992724 -0.115118 0.0353091
    outer loop
      vertex 6.68569 -1.70489 2
      vertex 6.10904 -4.22386 10
      vertex 6.10887 -4.22529 10
    endloop
  endfacet
  facet normal 0.989122 -0.144848 0.0256309
    outer loop
      vertex 6.10714 -4.24025 10
      vertex 6.68316 -1.7224 2
      vertex 6.68555 -1.70607 2
    endloop
  endfacet
  facet normal 0.989122 -0.144846 0.0256316
    outer loop
      vertex 6.68316 -1.7224 2
      vertex 6.10714 -4.24025 10
      vertex 6.10474 -4.25659 10
    endloop
  endfacet
  facet normal 0.925683 -0.374739 -0.0517791
    outer loop
      vertex 6.06885 -4.38197 10
      vertex 6.64676 -1.84904 2
      vertex 6.65247 -1.83491 2
    endloop
  endfacet
  facet normal 0.925725 -0.37464 -0.0517447
    outer loop
      vertex 6.64676 -1.84904 2
      vertex 6.06885 -4.38197 10
      vertex 6.06835 -4.38322 10
    endloop
  endfacet
  facet normal 0.972484 -0.232944 -0.00347859
    outer loop
      vertex 6.09498 -4.30372 10
      vertex 6.67306 -1.7709 2
      vertex 6.67663 -1.75602 2
    endloop
  endfacet
  facet normal 0.97253 -0.232754 -0.00341498
    outer loop
      vertex 6.67306 -1.7709 2
      vertex 6.09498 -4.30372 10
      vertex 6.09465 -4.30508 10
    endloop
  endfacet
  facet normal 0.972529 -0.232755 -0.00341544
    outer loop
      vertex 6.0985 -4.28902 10
      vertex 6.67663 -1.75602 2
      vertex 6.67691 -1.75483 2
    endloop
  endfacet
  facet normal 0.972496 -0.232894 -0.00346179
    outer loop
      vertex 6.67663 -1.75602 2
      vertex 6.0985 -4.28902 10
      vertex 6.09498 -4.30372 10
    endloop
  endfacet
  facet normal 0.701872 -0.692089 -0.168489
    outer loop
      vertex 5.96015 -4.54785 10
      vertex 6.528 -2.02437 2
      vertex 6.52895 -2.02341 2
    endloop
  endfacet
  facet normal 0.701857 -0.692103 -0.168494
    outer loop
      vertex 6.528 -2.02437 2
      vertex 5.96015 -4.54785 10
      vertex 5.94959 -4.55855 10
    endloop
  endfacet
  facet normal 0.744964 -0.649579 -0.151907
    outer loop
      vertex 5.97293 -4.53406 10
      vertex 6.55052 -2.00082 2
      vertex 6.56037 -1.98952 2
    endloop
  endfacet
  facet normal 0.745223 -0.649307 -0.151802
    outer loop
      vertex 6.55052 -2.00082 2
      vertex 5.97293 -4.53406 10
      vertex 5.97211 -4.53501 10
    endloop
  endfacet
  facet normal 0.871812 -0.481591 -0.0895219
    outer loop
      vertex 6.0471 -4.42783 10
      vertex 6.61818 -1.90691 2
      vertex 6.62551 -1.89364 2
    endloop
  endfacet
  facet normal 0.871932 -0.481387 -0.089449
    outer loop
      vertex 6.61818 -1.90691 2
      vertex 6.0471 -4.42783 10
      vertex 6.04645 -4.42899 10
    endloop
  endfacet
  facet normal 0.913585 -0.402002 -0.0612901
    outer loop
      vertex 6.06835 -4.38322 10
      vertex 6.64063 -1.86296 2
      vertex 6.64676 -1.84904 2
    endloop
  endfacet
  facet normal 0.913519 -0.402145 -0.0613398
    outer loop
      vertex 6.64063 -1.86296 2
      vertex 6.06835 -4.38322 10
      vertex 6.0678 -4.38447 10
    endloop
  endfacet
  facet normal 0.556551 -0.802765 -0.214055
    outer loop
      vertex 6.45281 -2.0857 2
      vertex 5.88766 -4.61069 10
      vertex 5.8744 -4.61988 10
    endloop
  endfacet
  facet normal 0.556561 -0.802759 -0.214052
    outer loop
      vertex 5.88766 -4.61069 10
      vertex 6.45281 -2.0857 2
      vertex 6.46607 -2.07651 2
    endloop
  endfacet
  facet normal 0.6791 -0.712486 -0.176596
    outer loop
      vertex 6.51722 -2.03465 2
      vertex 5.94959 -4.55855 10
      vertex 5.9487 -4.55941 10
    endloop
  endfacet
  facet normal 0.679224 -0.712379 -0.176554
    outer loop
      vertex 5.94959 -4.55855 10
      vertex 6.51722 -2.03465 2
      vertex 6.528 -2.02437 2
    endloop
  endfacet
  facet normal 0.655994 -0.731891 -0.184414
    outer loop
      vertex 6.50516 -2.04551 2
      vertex 5.93783 -4.56977 10
      vertex 5.93691 -4.57059 10
    endloop
  endfacet
  facet normal 0.655947 -0.731928 -0.184429
    outer loop
      vertex 5.93783 -4.56977 10
      vertex 6.50516 -2.04551 2
      vertex 6.51624 -2.03558 2
    endloop
  endfacet
  facet normal 0.723773 -0.671166 -0.160277
    outer loop
      vertex 5.96187 -4.54604 10
      vertex 6.53943 -2.01277 2
      vertex 6.54961 -2.0018 2
    endloop
  endfacet
  facet normal 0.723846 -0.671093 -0.160249
    outer loop
      vertex 6.53943 -2.01277 2
      vertex 5.96187 -4.54604 10
      vertex 5.96102 -4.54696 10
    endloop
  endfacet
  facet normal 0.72366 -0.671277 -0.160321
    outer loop
      vertex 5.97211 -4.53501 10
      vertex 6.54961 -2.0018 2
      vertex 6.55052 -2.00082 2
    endloop
  endfacet
  facet normal 0.723751 -0.671188 -0.160286
    outer loop
      vertex 6.54961 -2.0018 2
      vertex 5.97211 -4.53501 10
      vertex 5.96187 -4.54604 10
    endloop
  endfacet
  facet normal 0.243214 -0.929612 -0.276891
    outer loop
      vertex 6.30683 -2.15282 2
      vertex 5.72977 -4.68665 10
      vertex 5.7155 -4.69039 10
    endloop
  endfacet
  facet normal 0.24322 -0.929611 -0.276891
    outer loop
      vertex 5.72977 -4.68665 10
      vertex 6.30683 -2.15282 2
      vertex 6.30818 -2.15247 2
    endloop
  endfacet
  facet normal 0.243336 -0.929585 -0.276874
    outer loop
      vertex 6.29283 -2.15648 2
      vertex 5.7155 -4.69039 10
      vertex 5.71442 -4.69067 10
    endloop
  endfacet
  facet normal 0.243177 -0.92962 -0.276897
    outer loop
      vertex 5.7155 -4.69039 10
      vertex 6.29283 -2.15648 2
      vertex 6.30683 -2.15282 2
    endloop
  endfacet
  facet normal 0.212473 -0.935864 -0.281094
    outer loop
      vertex 6.27874 -2.15969 2
      vertex 5.71442 -4.69067 10
      vertex 5.71333 -4.69092 10
    endloop
  endfacet
  facet normal 0.212686 -0.935824 -0.281067
    outer loop
      vertex 5.71442 -4.69067 10
      vertex 6.27874 -2.15969 2
      vertex 6.29283 -2.15648 2
    endloop
  endfacet
  facet normal 0.151089 -0.945462 -0.288573
    outer loop
      vertex 6.26045 -2.16322 2
      vertex 5.68342 -4.69719 10
      vertex 5.6689 -4.69951 10
    endloop
  endfacet
  facet normal 0.151175 -0.945451 -0.288563
    outer loop
      vertex 5.68342 -4.69719 10
      vertex 6.26045 -2.16322 2
      vertex 6.26183 -2.163 2
    endloop
  endfacet
  facet normal 0.181887 -0.941121 -0.284971
    outer loop
      vertex 6.26183 -2.163 2
      vertex 5.68451 -4.69698 10
      vertex 5.68342 -4.69719 10
    endloop
  endfacet
  facet normal 0.18199 -0.941105 -0.284959
    outer loop
      vertex 5.68451 -4.69698 10
      vertex 6.26183 -2.163 2
      vertex 6.276 -2.16026 2
    endloop
  endfacet
  facet normal 0.151044 -0.945467 -0.288578
    outer loop
      vertex 6.24621 -2.1655 2
      vertex 5.6689 -4.69951 10
      vertex 5.6678 -4.69968 10
    endloop
  endfacet
  facet normal 0.151041 -0.945468 -0.288578
    outer loop
      vertex 5.6689 -4.69951 10
      vertex 6.24621 -2.1655 2
      vertex 6.26045 -2.16322 2
    endloop
  endfacet
  facet normal 0.120106 -0.948879 -0.291896
    outer loop
      vertex 6.23194 -2.1673 2
      vertex 5.6678 -4.69968 10
      vertex 5.66671 -4.69982 10
    endloop
  endfacet
  facet normal 0.120053 -0.948884 -0.291901
    outer loop
      vertex 5.6678 -4.69968 10
      vertex 6.23194 -2.1673 2
      vertex 6.24621 -2.1655 2
    endloop
  endfacet
  facet normal 0.333298 -0.905474 -0.262732
    outer loop
      vertex 6.33983 -2.14246 2
      vertex 5.77506 -4.67162 10
      vertex 5.77399 -4.67202 10
    endloop
  endfacet
  facet normal 0.333197 -0.905507 -0.26275
    outer loop
      vertex 5.77506 -4.67162 10
      vertex 6.33983 -2.14246 2
      vertex 6.35348 -2.13744 2
    endloop
  endfacet
  facet normal 0.30349 -0.914448 -0.26773
    outer loop
      vertex 6.3372 -2.14338 2
      vertex 5.76011 -4.67712 10
      vertex 5.74608 -4.68178 10
    endloop
  endfacet
  facet normal 0.303546 -0.914432 -0.267721
    outer loop
      vertex 5.76011 -4.67712 10
      vertex 6.3372 -2.14338 2
      vertex 6.33852 -2.14294 2
    endloop
  endfacet
  facet normal -0.34295 -0.888076 -0.306114
    outer loop
      vertex 6.00052 -2.13606 2
      vertex 5.43546 -4.6754 10
      vertex 5.43445 -4.67501 10
    endloop
  endfacet
  facet normal -0.342707 -0.888166 -0.306126
    outer loop
      vertex 5.43546 -4.6754 10
      vertex 6.00052 -2.13606 2
      vertex 6.01387 -2.14122 2
    endloop
  endfacet
  facet normal -0.313087 -0.898634 -0.3073
    outer loop
      vertex 6.01387 -2.14122 2
      vertex 5.44928 -4.68022 10
      vertex 5.43546 -4.6754 10
    endloop
  endfacet
  facet normal -0.313061 -0.898643 -0.307301
    outer loop
      vertex 5.44928 -4.68022 10
      vertex 6.01387 -2.14122 2
      vertex 6.01521 -2.14168 2
    endloop
  endfacet
  facet normal -0.371919 -0.876848 -0.304652
    outer loop
      vertex 5.99791 -2.13501 2
      vertex 5.42079 -4.66974 10
      vertex 5.40732 -4.66403 10
    endloop
  endfacet
  facet normal -0.371927 -0.876845 -0.304652
    outer loop
      vertex 5.42079 -4.66974 10
      vertex 5.99791 -2.13501 2
      vertex 5.99921 -2.13556 2
    endloop
  endfacet
  facet normal -0.37192 -0.876848 -0.304652
    outer loop
      vertex 5.98472 -2.12941 2
      vertex 5.40732 -4.66403 10
      vertex 5.40631 -4.6636 10
    endloop
  endfacet
  facet normal -0.371941 -0.876839 -0.304651
    outer loop
      vertex 5.40732 -4.66403 10
      vertex 5.98472 -2.12941 2
      vertex 5.99791 -2.13501 2
    endloop
  endfacet
  facet normal 0.0262096 -0.953529 -0.300158
    outer loop
      vertex 6.18335 -2.17033 2
      vertex 5.60603 -4.70449 10
      vertex 5.60493 -4.70452 10
    endloop
  endfacet
  facet normal 0.0262518 -0.953529 -0.300155
    outer loop
      vertex 5.60603 -4.70449 10
      vertex 6.18335 -2.17033 2
      vertex 6.19769 -2.16994 2
    endloop
  endfacet
  facet normal 0.0576146 -0.952921 -0.297694
    outer loop
      vertex 6.2005 -2.16981 2
      vertex 5.63642 -4.70313 10
      vertex 5.63532 -4.7032 10
    endloop
  endfacet
  facet normal 0.0576355 -0.95292 -0.297693
    outer loop
      vertex 5.63642 -4.70313 10
      vertex 6.2005 -2.16981 2
      vertex 6.21483 -2.16895 2
    endloop
  endfacet
  facet normal 0.0891249 -0.951356 -0.29492
    outer loop
      vertex 6.21483 -2.16895 2
      vertex 5.63751 -4.70303 10
      vertex 5.63642 -4.70313 10
    endloop
  endfacet
  facet normal 0.0888053 -0.951377 -0.29495
    outer loop
      vertex 5.63751 -4.70303 10
      vertex 6.21483 -2.16895 2
      vertex 6.22914 -2.16761 2
    endloop
  endfacet
  facet normal 0.0888808 -0.951372 -0.294943
    outer loop
      vertex 6.22914 -2.16761 2
      vertex 5.65213 -4.70166 10
      vertex 5.63751 -4.70303 10
    endloop
  endfacet
  facet normal 0.0888468 -0.951374 -0.294946
    outer loop
      vertex 5.65213 -4.70166 10
      vertex 6.22914 -2.16761 2
      vertex 6.23054 -2.16748 2
    endloop
  endfacet
  facet normal -0.90489 -0.382558 -0.186609
    outer loop
      vertex 5.72719 -1.86053 2
      vertex 5.14825 -4.39347 10
      vertex 5.72666 -1.85929 2
    endloop
  endfacet
  facet normal -0.904818 -0.382708 -0.186651
    outer loop
      vertex 5.14825 -4.39347 10
      vertex 5.72719 -1.86053 2
      vertex 5.1541 -4.40729 10
    endloop
  endfacet
  facet normal -0.615452 -0.737478 -0.278111
    outer loop
      vertex 5.86617 -2.05443 2
      vertex 5.29887 -4.59789 10
      vertex 5.29801 -4.59717 10
    endloop
  endfacet
  facet normal -0.61539 -0.737525 -0.278122
    outer loop
      vertex 5.29887 -4.59789 10
      vertex 5.86617 -2.05443 2
      vertex 5.87728 -2.0637 2
    endloop
  endfacet
  facet normal -0.730709 -0.633833 -0.253613
    outer loop
      vertex 5.81878 -2.00791 2
      vertex 5.23081 -4.53108 10
      vertex 5.80922 -1.99689 2
    endloop
  endfacet
  facet normal -0.730774 -0.633765 -0.253596
    outer loop
      vertex 5.23081 -4.53108 10
      vertex 5.81878 -2.00791 2
      vertex 5.23157 -4.53195 10
    endloop
  endfacet
  facet normal -0.904813 -0.382718 -0.186654
    outer loop
      vertex 5.73298 -1.87423 2
      vertex 5.1541 -4.40729 10
      vertex 5.72719 -1.86053 2
    endloop
  endfacet
  facet normal -0.904719 -0.382913 -0.186709
    outer loop
      vertex 5.1541 -4.40729 10
      vertex 5.73298 -1.87423 2
      vertex 5.15457 -4.40841 10
    endloop
  endfacet
  facet normal -0.917585 -0.355055 -0.178815
    outer loop
      vertex 5.72618 -1.85802 2
      vertex 5.14239 -4.37832 10
      vertex 5.7208 -1.84413 2
    endloop
  endfacet
  facet normal -0.917652 -0.354902 -0.178771
    outer loop
      vertex 5.14239 -4.37832 10
      vertex 5.72618 -1.85802 2
      vertex 5.14283 -4.37947 10
    endloop
  endfacet
  facet normal -0.84501 -0.489163 -0.216049
    outer loop
      vertex 5.7627 -1.93161 2
      vertex 5.1768 -4.45287 10
      vertex 5.76201 -1.93042 2
    endloop
  endfacet
  facet normal -0.845015 -0.489155 -0.216047
    outer loop
      vertex 5.1768 -4.45287 10
      vertex 5.7627 -1.93161 2
      vertex 5.18429 -4.46579 10
    endloop
  endfacet
  facet normal -0.686592 -0.677339 -0.264204
    outer loop
      vertex 5.84171 -2.03201 2
      vertex 5.25211 -4.55486 10
      vertex 5.83053 -2.02067 2
    endloop
  endfacet
  facet normal -0.686585 -0.677345 -0.264206
    outer loop
      vertex 5.25211 -4.55486 10
      vertex 5.84171 -2.03201 2
      vertex 5.2633 -4.5662 10
    endloop
  endfacet
  facet normal 0.503503 -0.833472 -0.227618
    outer loop
      vertex 6.43812 -2.09517 2
      vertex 5.86088 -4.62864 10
      vertex 5.84812 -4.63635 10
    endloop
  endfacet
  facet normal 0.503447 -0.833502 -0.227631
    outer loop
      vertex 5.86088 -4.62864 10
      vertex 6.43812 -2.09517 2
      vertex 6.43929 -2.09446 2
    endloop
  endfacet
  facet normal -0.191904 -0.931515 -0.308954
    outer loop
      vertex 6.07413 -2.15892 2
      vertex 5.5111 -4.69627 10
      vertex 5.49572 -4.69311 10
    endloop
  endfacet
  facet normal -0.19189 -0.931518 -0.308954
    outer loop
      vertex 5.5111 -4.69627 10
      vertex 6.07413 -2.15892 2
      vertex 6.08951 -2.16209 2
    endloop
  endfacet
  facet normal -0.252942 -0.916898 -0.308737
    outer loop
      vertex 6.0575 -2.15487 2
      vertex 5.48045 -4.68943 10
      vertex 5.46635 -4.68554 10
    endloop
  endfacet
  facet normal -0.252927 -0.916902 -0.308737
    outer loop
      vertex 5.48045 -4.68943 10
      vertex 6.0575 -2.15487 2
      vertex 6.05886 -2.15524 2
    endloop
  endfacet
  facet normal -0.160717 -0.937516 -0.3086
    outer loop
      vertex 6.08951 -2.16209 2
      vertex 5.51217 -4.69646 10
      vertex 5.5111 -4.69627 10
    endloop
  endfacet
  facet normal -0.161054 -0.937456 -0.308605
    outer loop
      vertex 5.51217 -4.69646 10
      vertex 6.08951 -2.16209 2
      vertex 6.10361 -2.16451 2
    endloop
  endfacet
  facet normal -0.098999 -0.946547 -0.306998
    outer loop
      vertex 6.12197 -2.16704 2
      vertex 5.55778 -4.70272 10
      vertex 5.5567 -4.7026 10
    endloop
  endfacet
  facet normal -0.0988966 -0.946559 -0.306995
    outer loop
      vertex 5.55778 -4.70272 10
      vertex 6.12197 -2.16704 2
      vertex 6.1362 -2.16853 2
    endloop
  endfacet
  facet normal -0.222566 -0.924654 -0.308997
    outer loop
      vertex 6.05886 -2.15524 2
      vertex 5.49466 -4.69285 10
      vertex 5.48045 -4.68943 10
    endloop
  endfacet
  facet normal -0.222566 -0.924654 -0.308997
    outer loop
      vertex 5.49466 -4.69285 10
      vertex 6.05886 -2.15524 2
      vertex 6.06023 -2.15557 2
    endloop
  endfacet
  facet normal 0.0263085 -0.953529 -0.30015
    outer loop
      vertex 6.19769 -2.16994 2
      vertex 5.62068 -4.70408 10
      vertex 5.60603 -4.70449 10
    endloop
  endfacet
  facet normal 0.0261817 -0.95353 -0.30016
    outer loop
      vertex 5.62068 -4.70408 10
      vertex 6.19769 -2.16994 2
      vertex 6.19909 -2.1699 2
    endloop
  endfacet
  facet normal -0.947248 0.318849 0.0325154
    outer loop
      vertex 5.71391 -1.48912 2
      vertex 5.13596 -4.02195 10
      vertex 5.7188 -1.47459 2
    endloop
  endfacet
  facet normal -0.947349 0.318557 0.0324156
    outer loop
      vertex 5.13596 -4.02195 10
      vertex 5.71391 -1.48912 2
      vertex 5.1355 -4.0233 10
    endloop
  endfacet
  facet normal -0.900519 0.429015 0.0707918
    outer loop
      vertex 5.73823 -1.42658 2
      vertex 5.16641 -3.94694 10
      vertex 5.74482 -1.41275 2
    endloop
  endfacet
  facet normal -0.900474 0.429105 0.0708234
    outer loop
      vertex 5.16641 -3.94694 10
      vertex 5.73823 -1.42658 2
      vertex 5.16578 -3.94826 10
    endloop
  endfacet
  facet normal -0.701698 0.69225 0.168552
    outer loop
      vertex 5.83842 -1.27898 2
      vertex 5.27036 -3.80266 10
      vertex 5.83916 -1.27822 2
    endloop
  endfacet
  facet normal -0.701874 0.692087 0.168488
    outer loop
      vertex 5.27036 -3.80266 10
      vertex 5.83842 -1.27898 2
      vertex 5.26001 -3.81316 10
    endloop
  endfacet
  facet normal -0.723965 0.670976 0.160204
    outer loop
      vertex 5.8377 -1.27975 2
      vertex 5.26001 -3.81316 10
      vertex 5.83842 -1.27898 2
    endloop
  endfacet
  facet normal -0.72376 0.671178 0.160282
    outer loop
      vertex 5.26001 -3.81316 10
      vertex 5.8377 -1.27975 2
      vertex 5.24996 -3.824 10
    endloop
  endfacet
  facet normal -0.995316 0.0856512 -0.0448313
    outer loop
      vertex 5.68899 -1.61851 2
      vertex 5.11187 -4.13763 10
      vertex 5.6891 -1.61726 2
    endloop
  endfacet
  facet normal -0.995334 0.0853953 -0.0449131
    outer loop
      vertex 5.11187 -4.13763 10
      vertex 5.68899 -1.61851 2
      vertex 5.11058 -4.1527 10
    endloop
  endfacet
  facet normal -0.984543 0.174418 -0.015933
    outer loop
      vertex 5.6947 -1.56935 2
      vertex 5.11653 -4.10216 10
      vertex 5.69736 -1.55429 2
    endloop
  endfacet
  facet normal -0.984578 0.174213 -0.0160004
    outer loop
      vertex 5.11653 -4.10216 10
      vertex 5.6947 -1.56935 2
      vertex 5.11629 -4.10353 10
    endloop
  endfacet
  facet normal -0.993667 -0.0642374 -0.0921923
    outer loop
      vertex 5.68927 -1.6995 2
      vertex 5.10988 -4.21856 10
      vertex 5.68829 -1.68438 2
    endloop
  endfacet
  facet normal -0.993678 -0.0641198 -0.092156
    outer loop
      vertex 5.10988 -4.21856 10
      vertex 5.68927 -1.6995 2
      vertex 5.10997 -4.21989 10
    endloop
  endfacet
  facet normal -0.990381 -0.0941222 -0.101421
    outer loop
      vertex 5.69091 -1.71715 2
      vertex 5.11107 -4.23628 10
      vertex 5.69078 -1.71585 2
    endloop
  endfacet
  facet normal -0.990385 -0.0940922 -0.101412
    outer loop
      vertex 5.11107 -4.23628 10
      vertex 5.69091 -1.71715 2
      vertex 5.11249 -4.25133 10
    endloop
  endfacet
  facet normal -0.937002 0.346777 0.0421033
    outer loop
      vertex 5.71918 -1.47347 2
      vertex 5.146 -3.99354 10
      vertex 5.71959 -1.47237 2
    endloop
  endfacet
  facet normal -0.936935 0.346952 0.0421634
    outer loop
      vertex 5.146 -3.99354 10
      vertex 5.71918 -1.47347 2
      vertex 5.14077 -4.00766 10
    endloop
  endfacet
  facet normal -0.947178 0.319049 0.0325841
    outer loop
      vertex 5.7188 -1.47459 2
      vertex 5.14077 -4.00766 10
      vertex 5.71918 -1.47347 2
    endloop
  endfacet
  facet normal -0.947218 0.318933 0.0325442
    outer loop
      vertex 5.14077 -4.00766 10
      vertex 5.7188 -1.47459 2
      vertex 5.13596 -4.02195 10
    endloop
  endfacet
  facet normal -0.822264 0.556955 0.116977
    outer loop
      vertex 5.77809 -1.35478 2
      vertex 5.20826 -3.87631 10
      vertex 5.78667 -1.34212 2
    endloop
  endfacet
  facet normal -0.822342 0.556847 0.116938
    outer loop
      vertex 5.20826 -3.87631 10
      vertex 5.77809 -1.35478 2
      vertex 5.20742 -3.87755 10
    endloop
  endfacet
  facet normal 0.791224 0.564185 0.235925
    outer loop
      vertex 6.01093 -3.85548 10
      vertex 6.59775 -1.33309 2
      vertex 6.59718 -1.33229 2
    endloop
  endfacet
  facet normal 0.7914 0.563962 0.235868
    outer loop
      vertex 6.59775 -1.33309 2
      vertex 6.01093 -3.85548 10
      vertex 6.01934 -3.86728 10
    endloop
  endfacet
  facet normal 0.967529 0.212284 0.1372
    outer loop
      vertex 6.09743 -4.04423 10
      vertex 6.67911 -1.52496 2
      vertex 6.67584 -1.51004 2
    endloop
  endfacet
  facet normal 0.967532 0.212271 0.137196
    outer loop
      vertex 6.67911 -1.52496 2
      vertex 6.09743 -4.04423 10
      vertex 6.09775 -4.04571 10
    endloop
  endfacet
  facet normal 0.845015 0.489156 0.216047
    outer loop
      vertex 6.03675 -3.89433 10
      vertex 6.62324 -1.3741 2
      vertex 6.61516 -1.36014 2
    endloop
  endfacet
  facet normal 0.845031 0.489132 0.216041
    outer loop
      vertex 6.62324 -1.3741 2
      vertex 6.03675 -3.89433 10
      vertex 6.04483 -3.90829 10
    endloop
  endfacet
  facet normal 0.929425 0.327096 0.170814
    outer loop
      vertex 6.08354 -3.99571 10
      vertex 6.66246 -1.46297 2
      vertex 6.6574 -1.44861 2
    endloop
  endfacet
  facet normal 0.929477 0.326967 0.170777
    outer loop
      vertex 6.66246 -1.46297 2
      vertex 6.08354 -3.99571 10
      vertex 6.08405 -3.99716 10
    endloop
  endfacet
  facet normal 0.986121 0.123882 0.11054
    outer loop
      vertex 6.10649 -4.0925 10
      vertex 6.68681 -1.5735 2
      vertex 6.6849 -1.55832 2
    endloop
  endfacet
  facet normal 0.986093 0.124053 0.110592
    outer loop
      vertex 6.68681 -1.5735 2
      vertex 6.10649 -4.0925 10
      vertex 6.10668 -4.09399 10
    endloop
  endfacet
  facet normal 0.986103 0.123993 0.110574
    outer loop
      vertex 6.10668 -4.09399 10
      vertex 6.68695 -1.5746 2
      vertex 6.68681 -1.5735 2
    endloop
  endfacet
  facet normal 0.986132 0.123811 0.110519
    outer loop
      vertex 6.68695 -1.5746 2
      vertex 6.10668 -4.09399 10
      vertex 6.10854 -4.10879 10
    endloop
  endfacet
  facet normal -0.556581 0.802746 0.214047
    outer loop
      vertex 5.91261 -1.21467 2
      vertex 5.34663 -3.74024 10
      vertex 5.92504 -1.20605 2
    endloop
  endfacet
  facet normal -0.556577 0.802749 0.214048
    outer loop
      vertex 5.34663 -3.74024 10
      vertex 5.91261 -1.21467 2
      vertex 5.34535 -3.74113 10
    endloop
  endfacet
  facet normal -0.530257 0.81854 0.220953
    outer loop
      vertex 5.92504 -1.20605 2
      vertex 5.36015 -3.73148 10
      vertex 5.93856 -1.19729 2
    endloop
  endfacet
  facet normal -0.530257 0.81854 0.220953
    outer loop
      vertex 5.36015 -3.73148 10
      vertex 5.92504 -1.20605 2
      vertex 5.34663 -3.74024 10
    endloop
  endfacet
  facet normal -0.503509 0.833468 0.227616
    outer loop
      vertex 5.93856 -1.19729 2
      vertex 5.36149 -3.73067 10
      vertex 5.95148 -1.18949 2
    endloop
  endfacet
  facet normal -0.503594 0.833423 0.227595
    outer loop
      vertex 5.36149 -3.73067 10
      vertex 5.93856 -1.19729 2
      vertex 5.36015 -3.73148 10
    endloop
  endfacet
  facet normal -0.476195 0.847613 0.234072
    outer loop
      vertex 5.95233 -1.18898 2
      vertex 5.38655 -3.71607 10
      vertex 5.95319 -1.1885 2
    endloop
  endfacet
  facet normal -0.476187 0.847618 0.234074
    outer loop
      vertex 5.38655 -3.71607 10
      vertex 5.95233 -1.18898 2
      vertex 5.37392 -3.72317 10
    endloop
  endfacet
  facet normal -0.476176 0.847623 0.234076
    outer loop
      vertex 5.95319 -1.1885 2
      vertex 5.38792 -3.7153 10
      vertex 5.96633 -1.18111 2
    endloop
  endfacet
  facet normal -0.476019 0.847701 0.234112
    outer loop
      vertex 5.38792 -3.7153 10
      vertex 5.95319 -1.1885 2
      vertex 5.38655 -3.71607 10
    endloop
  endfacet
  facet normal 0.538812 0.7911 0.289556
    outer loop
      vertex 6.46224 -1.20007 2
      vertex 5.88514 -3.73515 10
      vertex 6.47454 -1.20845 2
    endloop
  endfacet
  facet normal 0.53873 0.791152 0.289567
    outer loop
      vertex 5.88514 -3.73515 10
      vertex 6.46224 -1.20007 2
      vertex 5.88382 -3.73426 10
    endloop
  endfacet
  facet normal 0.663467 0.698131 0.269119
    outer loop
      vertex 6.52461 -1.24878 2
      vertex 5.95659 -3.79284 10
      vertex 6.5253 -1.24943 2
    endloop
  endfacet
  facet normal 0.663508 0.698095 0.26911
    outer loop
      vertex 5.95659 -3.79284 10
      vertex 6.52461 -1.24878 2
      vertex 5.9462 -3.78297 10
    endloop
  endfacet
  facet normal 0.730727 0.633815 0.253608
    outer loop
      vertex 5.98078 -3.81817 10
      vertex 6.56863 -1.29486 2
      vertex 6.568 -1.29413 2
    endloop
  endfacet
  facet normal 0.730689 0.633855 0.253618
    outer loop
      vertex 6.56863 -1.29486 2
      vertex 5.98078 -3.81817 10
      vertex 5.99022 -3.82904 10
    endloop
  endfacet
  facet normal 0.400848 0.864632 0.302874
    outer loop
      vertex 6.39313 -1.16233 2
      vertex 5.81616 -3.69719 10
      vertex 6.40659 -1.16857 2
    endloop
  endfacet
  facet normal 0.400795 0.864655 0.302878
    outer loop
      vertex 5.81616 -3.69719 10
      vertex 6.39313 -1.16233 2
      vertex 5.81472 -3.69652 10
    endloop
  endfacet
  facet normal 0.37191 0.876852 0.304653
    outer loop
      vertex 6.3923 -1.16198 2
      vertex 5.81472 -3.69652 10
      vertex 6.39313 -1.16233 2
    endloop
  endfacet
  facet normal 0.371966 0.876829 0.30465
    outer loop
      vertex 5.81472 -3.69652 10
      vertex 6.3923 -1.16198 2
      vertex 5.8017 -3.691 10
    endloop
  endfacet
  facet normal 0.342687 0.888173 0.306126
    outer loop
      vertex 6.36482 -1.15086 2
      vertex 5.80024 -3.69038 10
      vertex 6.37865 -1.15619 2
    endloop
  endfacet
  facet normal 0.342623 0.888197 0.306129
    outer loop
      vertex 5.80024 -3.69038 10
      vertex 6.36482 -1.15086 2
      vertex 5.79875 -3.6898 10
    endloop
  endfacet
  facet normal 0.0363616 0.951923 0.304173
    outer loop
      vertex 6.22507 -1.12207 2
      vertex 5.64756 -3.65629 10
      vertex 6.22597 -1.1221 2
    endloop
  endfacet
  facet normal 0.0364109 0.95192 0.304175
    outer loop
      vertex 5.64756 -3.65629 10
      vertex 6.22507 -1.12207 2
      vertex 5.63343 -3.65575 10
    endloop
  endfacet
  facet normal 0.222485 0.924673 0.308998
    outer loop
      vertex 6.30372 -1.13283 2
      vertex 5.73903 -3.67032 10
      vertex 6.3046 -1.13304 2
    endloop
  endfacet
  facet normal 0.222553 0.924657 0.308998
    outer loop
      vertex 5.73903 -3.67032 10
      vertex 6.30372 -1.13283 2
      vertex 5.72531 -3.66702 10
    endloop
  endfacet
  facet normal 0.252947 0.916897 0.308737
    outer loop
      vertex 6.319 -1.13651 2
      vertex 5.74212 -3.67112 10
      vertex 6.33327 -1.14044 2
    endloop
  endfacet
  facet normal 0.252983 0.916887 0.308736
    outer loop
      vertex 5.74212 -3.67112 10
      vertex 6.319 -1.13651 2
      vertex 5.74058 -3.67069 10
    endloop
  endfacet
  facet normal 0.130006 0.942478 0.307951
    outer loop
      vertex 6.27196 -1.12688 2
      vertex 5.69445 -3.66119 10
      vertex 6.27286 -1.127 2
    endloop
  endfacet
  facet normal 0.130062 0.94247 0.307953
    outer loop
      vertex 5.69445 -3.66119 10
      vertex 6.27196 -1.12688 2
      vertex 5.68046 -3.65926 10
    endloop
  endfacet
  facet normal 0.0677146 0.949705 0.305737
    outer loop
      vertex 6.22688 -1.12217 2
      vertex 5.66325 -3.65741 10
      vertex 6.24166 -1.12322 2
    endloop
  endfacet
  facet normal 0.0678151 0.949696 0.305741
    outer loop
      vertex 5.66325 -3.65741 10
      vertex 6.22688 -1.12217 2
      vertex 5.66166 -3.65729 10
    endloop
  endfacet
  facet normal 0.0363714 0.951922 0.304173
    outer loop
      vertex 6.21025 -1.1215 2
      vertex 5.63343 -3.65575 10
      vertex 6.22507 -1.12207 2
    endloop
  endfacet
  facet normal 0.0363819 0.951922 0.304174
    outer loop
      vertex 5.63343 -3.65575 10
      vertex 6.21025 -1.1215 2
      vertex 5.63184 -3.65569 10
    endloop
  endfacet
  facet normal -0.181988 0.941105 0.284959
    outer loop
      vertex 6.10048 -1.13175 2
      vertex 5.53761 -3.66293 10
      vertex 6.11602 -1.12875 2
    endloop
  endfacet
  facet normal -0.181988 0.941105 0.284959
    outer loop
      vertex 5.53761 -3.66293 10
      vertex 6.10048 -1.13175 2
      vertex 5.52207 -3.66594 10
    endloop
  endfacet
  facet normal -0.151023 0.94547 0.28858
    outer loop
      vertex 6.13073 -1.1264 2
      vertex 5.55323 -3.66044 10
      vertex 6.13164 -1.12625 2
    endloop
  endfacet
  facet normal -0.151042 0.945468 0.288578
    outer loop
      vertex 5.55323 -3.66044 10
      vertex 6.13073 -1.1264 2
      vertex 5.53918 -3.66268 10
    endloop
  endfacet
  facet normal -0.333052 0.905553 0.262775
    outer loop
      vertex 6.03844 -1.14914 2
      vertex 5.46092 -3.683 10
      vertex 6.03933 -1.14881 2
    endloop
  endfacet
  facet normal -0.333136 0.905526 0.26276
    outer loop
      vertex 5.46092 -3.683 10
      vertex 6.03844 -1.14914 2
      vertex 5.44745 -3.68796 10
    endloop
  endfacet
  facet normal -0.391595 0.884953 0.252017
    outer loop
      vertex 5.99497 -1.16677 2
      vertex 5.418 -3.70032 10
      vertex 6.00871 -1.16069 2
    endloop
  endfacet
  facet normal -0.391558 0.884967 0.252024
    outer loop
      vertex 5.418 -3.70032 10
      vertex 5.99497 -1.16677 2
      vertex 5.41656 -3.70096 10
    endloop
  endfacet
  facet normal 0.984542 -0.174424 0.0159307
    outer loop
      vertex 6.10211 -4.27146 10
      vertex 6.68028 -1.73867 2
      vertex 6.68295 -1.72358 2
    endloop
  endfacet
  facet normal 0.984527 -0.174511 0.0159021
    outer loop
      vertex 6.68028 -1.73867 2
      vertex 6.10211 -4.27146 10
      vertex 6.10186 -4.27285 10
    endloop
  endfacet
  facet normal 0.992722 -0.115139 0.0353022
    outer loop
      vertex 6.10887 -4.22529 10
      vertex 6.68555 -1.70607 2
      vertex 6.68569 -1.70489 2
    endloop
  endfacet
  facet normal 0.992718 -0.115177 0.0352899
    outer loop
      vertex 6.68555 -1.70607 2
      vertex 6.10887 -4.22529 10
      vertex 6.10714 -4.24025 10
    endloop
  endfacet
  facet normal 0.900514 -0.429026 -0.0707955
    outer loop
      vertex 6.06171 -4.39831 10
      vertex 6.63303 -1.879 2
      vertex 6.64012 -1.86413 2
    endloop
  endfacet
  facet normal 0.900498 -0.429057 -0.0708066
    outer loop
      vertex 6.63303 -1.879 2
      vertex 6.06171 -4.39831 10
      vertex 6.05462 -4.41319 10
    endloop
  endfacet
  facet normal 0.886501 -0.455713 -0.0802623
    outer loop
      vertex 6.05462 -4.41319 10
      vertex 6.63245 -1.88014 2
      vertex 6.63303 -1.879 2
    endloop
  endfacet
  facet normal 0.886612 -0.455509 -0.0801897
    outer loop
      vertex 6.63245 -1.88014 2
      vertex 6.05462 -4.41319 10
      vertex 6.0477 -4.42665 10
    endloop
  endfacet
  facet normal 0.839637 -0.532319 -0.107918
    outer loop
      vertex 6.03076 -4.45637 10
      vertex 6.60108 -1.93494 2
      vertex 6.60918 -1.92218 2
    endloop
  endfacet
  facet normal 0.839502 -0.532517 -0.10799
    outer loop
      vertex 6.60108 -1.93494 2
      vertex 6.03076 -4.45637 10
      vertex 6.03006 -4.45747 10
    endloop
  endfacet
  facet normal 0.679239 -0.712366 -0.176549
    outer loop
      vertex 6.51624 -2.03558 2
      vertex 5.9487 -4.55941 10
      vertex 5.93783 -4.56977 10
    endloop
  endfacet
  facet normal 0.679293 -0.712319 -0.17653
    outer loop
      vertex 5.9487 -4.55941 10
      vertex 6.51624 -2.03558 2
      vertex 6.51722 -2.03465 2
    endloop
  endfacet
  facet normal 0.607476 -0.768844 -0.199628
    outer loop
      vertex 6.47905 -2.06689 2
      vertex 5.91334 -4.59104 10
      vertex 5.90064 -4.60108 10
    endloop
  endfacet
  facet normal 0.607443 -0.768868 -0.199638
    outer loop
      vertex 5.91334 -4.59104 10
      vertex 6.47905 -2.06689 2
      vertex 6.49175 -2.05686 2
    endloop
  endfacet
  facet normal 0.632046 -0.750739 -0.192116
    outer loop
      vertex 6.50311 -2.04729 2
      vertex 5.92574 -4.5806 10
      vertex 5.91427 -4.59026 10
    endloop
  endfacet
  facet normal 0.632024 -0.750756 -0.192123
    outer loop
      vertex 5.92574 -4.5806 10
      vertex 6.50311 -2.04729 2
      vertex 6.50415 -2.04642 2
    endloop
  endfacet
  facet normal 0.273606 -0.922455 -0.272427
    outer loop
      vertex 6.30952 -2.15207 2
      vertex 5.74501 -4.68214 10
      vertex 5.74392 -4.68246 10
    endloop
  endfacet
  facet normal 0.273523 -0.922476 -0.27244
    outer loop
      vertex 5.74501 -4.68214 10
      vertex 6.30952 -2.15207 2
      vertex 6.32342 -2.14795 2
    endloop
  endfacet
  facet normal 0.333135 -0.905526 -0.26276
    outer loop
      vertex 6.33852 -2.14294 2
      vertex 5.77399 -4.67202 10
      vertex 5.76011 -4.67712 10
    endloop
  endfacet
  facet normal 0.333068 -0.905548 -0.262772
    outer loop
      vertex 5.77399 -4.67202 10
      vertex 6.33852 -2.14294 2
      vertex 6.33983 -2.14246 2
    endloop
  endfacet
  facet normal -0.615479 -0.737457 -0.278106
    outer loop
      vertex 5.8651 -2.05353 2
      vertex 5.29801 -4.59717 10
      vertex 5.28669 -4.58772 10
    endloop
  endfacet
  facet normal -0.615543 -0.737407 -0.278095
    outer loop
      vertex 5.29801 -4.59717 10
      vertex 5.8651 -2.05353 2
      vertex 5.86617 -2.05443 2
    endloop
  endfacet
  facet normal -0.791383 -0.563983 -0.235873
    outer loop
      vertex 5.78862 -1.9706 2
      vertex 5.20169 -4.49285 10
      vertex 5.78011 -1.95866 2
    endloop
  endfacet
  facet normal -0.791445 -0.563905 -0.235853
    outer loop
      vertex 5.20169 -4.49285 10
      vertex 5.78862 -1.9706 2
      vertex 5.20237 -4.4938 10
    endloop
  endfacet
  facet normal -0.917557 -0.355116 -0.178832
    outer loop
      vertex 5.72666 -1.85929 2
      vertex 5.14283 -4.37947 10
      vertex 5.72618 -1.85802 2
    endloop
  endfacet
  facet normal -0.91758 -0.355064 -0.178817
    outer loop
      vertex 5.14283 -4.37947 10
      vertex 5.72666 -1.85929 2
      vertex 5.14825 -4.39347 10
    endloop
  endfacet
  facet normal -0.891196 -0.409907 -0.194282
    outer loop
      vertex 5.73919 -1.88771 2
      vertex 5.15457 -4.40841 10
      vertex 5.73298 -1.87423 2
    endloop
  endfacet
  facet normal -0.891284 -0.409737 -0.194235
    outer loop
      vertex 5.15457 -4.40841 10
      vertex 5.73919 -1.88771 2
      vertex 5.15508 -4.40952 10
    endloop
  endfacet
  facet normal -0.63969 -0.718227 -0.273765
    outer loop
      vertex 5.85324 -2.04297 2
      vertex 5.27567 -4.5779 10
      vertex 5.27483 -4.57715 10
    endloop
  endfacet
  facet normal -0.63982 -0.71812 -0.273741
    outer loop
      vertex 5.27567 -4.5779 10
      vertex 5.85324 -2.04297 2
      vertex 5.86406 -2.0526 2
    endloop
  endfacet
  facet normal 0.476135 -0.847643 -0.234085
    outer loop
      vertex 6.41153 -2.11064 2
      vertex 5.84609 -4.63753 10
      vertex 5.83312 -4.64482 10
    endloop
  endfacet
  facet normal 0.476163 -0.84763 -0.234079
    outer loop
      vertex 5.84609 -4.63753 10
      vertex 6.41153 -2.11064 2
      vertex 6.41273 -2.10996 2
    endloop
  endfacet
  facet normal 0.476172 -0.847625 -0.234077
    outer loop
      vertex 6.41273 -2.10996 2
      vertex 5.84711 -4.63696 10
      vertex 5.84609 -4.63753 10
    endloop
  endfacet
  facet normal 0.476185 -0.847618 -0.234074
    outer loop
      vertex 5.84711 -4.63696 10
      vertex 6.41273 -2.10996 2
      vertex 6.42553 -2.10277 2
    endloop
  endfacet
  facet normal 0.362519 -0.895691 -0.25752
    outer loop
      vertex 6.35348 -2.13744 2
      vertex 5.78879 -4.66606 10
      vertex 5.77506 -4.67162 10
    endloop
  endfacet
  facet normal 0.362629 -0.895653 -0.257501
    outer loop
      vertex 5.78879 -4.66606 10
      vertex 6.35348 -2.13744 2
      vertex 6.35477 -2.13691 2
    endloop
  endfacet
  facet normal 0.391651 -0.884931 -0.252006
    outer loop
      vertex 6.36827 -2.13145 2
      vertex 5.79091 -4.66517 10
      vertex 5.78986 -4.66563 10
    endloop
  endfacet
  facet normal 0.391554 -0.884968 -0.252024
    outer loop
      vertex 5.79091 -4.66517 10
      vertex 6.36827 -2.13145 2
      vertex 6.38162 -2.12554 2
    endloop
  endfacet
  facet normal -0.161039 -0.937459 -0.308605
    outer loop
      vertex 6.10361 -2.16451 2
      vertex 5.52659 -4.69893 10
      vertex 5.51217 -4.69646 10
    endloop
  endfacet
  facet normal -0.161065 -0.937454 -0.308606
    outer loop
      vertex 5.52659 -4.69893 10
      vertex 6.10361 -2.16451 2
      vertex 6.105 -2.16475 2
    endloop
  endfacet
  facet normal -0.130068 -0.942469 -0.307953
    outer loop
      vertex 6.105 -2.16475 2
      vertex 5.54215 -4.70108 10
      vertex 5.52659 -4.69893 10
    endloop
  endfacet
  facet normal -0.130054 -0.942471 -0.307953
    outer loop
      vertex 5.54215 -4.70108 10
      vertex 6.105 -2.16475 2
      vertex 6.12056 -2.1669 2
    endloop
  endfacet
  facet normal -0.0362917 -0.951927 -0.304169
    outer loop
      vertex 6.15188 -2.16965 2
      vertex 5.57456 -4.70388 10
      vertex 5.57347 -4.70383 10
    endloop
  endfacet
  facet normal -0.0364026 -0.95192 -0.304175
    outer loop
      vertex 5.57456 -4.70388 10
      vertex 6.15188 -2.16965 2
      vertex 6.16619 -2.17019 2
    endloop
  endfacet
  facet normal -0.512142 -0.80745 -0.292807
    outer loop
      vertex 5.91562 -2.09168 2
      vertex 5.33814 -4.62646 10
      vertex 5.33721 -4.62587 10
    endloop
  endfacet
  facet normal -0.512195 -0.807418 -0.292801
    outer loop
      vertex 5.33814 -4.62646 10
      vertex 5.91562 -2.09168 2
      vertex 5.92777 -2.09939 2
    endloop
  endfacet
  facet normal -0.485246 -0.822845 -0.295739
    outer loop
      vertex 5.93016 -2.10085 2
      vertex 5.36413 -4.64234 10
      vertex 5.36319 -4.64178 10
    endloop
  endfacet
  facet normal -0.485007 -0.822978 -0.295764
    outer loop
      vertex 5.36413 -4.64234 10
      vertex 5.93016 -2.10085 2
      vertex 5.94254 -2.10815 2
    endloop
  endfacet
  facet normal -0.925704 0.37469 0.0517621
    outer loop
      vertex 5.72491 -1.458 2
      vertex 5.15269 -3.9769 10
      vertex 5.7311 -1.44271 2
    endloop
  endfacet
  facet normal -0.925703 0.374693 0.051763
    outer loop
      vertex 5.15269 -3.9769 10
      vertex 5.72491 -1.458 2
      vertex 5.1465 -3.99219 10
    endloop
  endfacet
  facet normal -0.9566 0.290507 0.0228612
    outer loop
      vertex 5.70946 -1.50377 2
      vertex 5.1355 -4.0233 10
      vertex 5.71391 -1.48912 2
    endloop
  endfacet
  facet normal -0.95656 0.290634 0.0229042
    outer loop
      vertex 5.1355 -4.0233 10
      vertex 5.70946 -1.50377 2
      vertex 5.13509 -4.02467 10
    endloop
  endfacet
  facet normal -0.886677 0.455391 0.0801478
    outer loop
      vertex 5.75183 -1.39912 2
      vertex 5.17393 -3.93229 10
      vertex 5.75235 -1.39811 2
    endloop
  endfacet
  facet normal -0.886594 0.455542 0.0802014
    outer loop
      vertex 5.17393 -3.93229 10
      vertex 5.75183 -1.39912 2
      vertex 5.16708 -3.94563 10
    endloop
  endfacet
  facet normal -0.632066 0.750724 0.19211
    outer loop
      vertex 5.8737 -1.24533 2
      vertex 5.29647 -3.77852 10
      vertex 5.88532 -1.23555 2
    endloop
  endfacet
  facet normal -0.632009 0.750767 0.192128
    outer loop
      vertex 5.29647 -3.77852 10
      vertex 5.8737 -1.24533 2
      vertex 5.29529 -3.77952 10
    endloop
  endfacet
  facet normal -0.992719 0.115166 -0.0352935
    outer loop
      vertex 5.6904 -1.60208 2
      vertex 5.11215 -4.1349 10
      vertex 5.69216 -1.58691 2
    endloop
  endfacet
  facet normal -0.992712 0.115238 -0.0352702
    outer loop
      vertex 5.11215 -4.1349 10
      vertex 5.6904 -1.60208 2
      vertex 5.11199 -4.13626 10
    endloop
  endfacet
  facet normal -0.992684 0.1155 -0.0351853
    outer loop
      vertex 5.69216 -1.58691 2
      vertex 5.11389 -4.11987 10
      vertex 5.69231 -1.58568 2
    endloop
  endfacet
  facet normal -0.992719 0.115162 -0.0352947
    outer loop
      vertex 5.11389 -4.11987 10
      vertex 5.69216 -1.58691 2
      vertex 5.11215 -4.1349 10
    endloop
  endfacet
  facet normal -0.995978 -0.0341616 -0.082832
    outer loop
      vertex 5.68777 -1.66921 2
      vertex 5.10931 -4.20211 10
      vertex 5.68772 -1.66793 2
    endloop
  endfacet
  facet normal -0.995972 -0.0342626 -0.0828636
    outer loop
      vertex 5.10931 -4.20211 10
      vertex 5.68777 -1.66921 2
      vertex 5.10983 -4.21724 10
    endloop
  endfacet
  facet normal -0.997284 -0.00446046 -0.0735177
    outer loop
      vertex 5.68772 -1.66793 2
      vertex 5.10925 -4.18699 10
      vertex 5.68772 -1.66665 2
    endloop
  endfacet
  facet normal -0.997286 -0.00436965 -0.0734893
    outer loop
      vertex 5.10925 -4.18699 10
      vertex 5.68772 -1.66793 2
      vertex 5.10931 -4.20211 10
    endloop
  endfacet
  facet normal -0.993667 -0.0642378 -0.0921924
    outer loop
      vertex 5.68935 -1.70079 2
      vertex 5.10997 -4.21989 10
      vertex 5.68927 -1.6995 2
    endloop
  endfacet
  facet normal -0.993666 -0.0642533 -0.0921972
    outer loop
      vertex 5.10997 -4.21989 10
      vertex 5.68935 -1.70079 2
      vertex 5.11094 -4.23497 10
    endloop
  endfacet
  facet normal -0.990393 -0.0940305 -0.101393
    outer loop
      vertex 5.69078 -1.71585 2
      vertex 5.11094 -4.23497 10
      vertex 5.68935 -1.70079 2
    endloop
  endfacet
  facet normal -0.990388 -0.0940653 -0.101404
    outer loop
      vertex 5.11094 -4.23497 10
      vertex 5.69078 -1.71585 2
      vertex 5.11107 -4.23628 10
    endloop
  endfacet
  facet normal -0.936925 0.346977 0.0421719
    outer loop
      vertex 5.71959 -1.47237 2
      vertex 5.1465 -3.99219 10
      vertex 5.72491 -1.458 2
    endloop
  endfacet
  facet normal -0.936972 0.346856 0.0421305
    outer loop
      vertex 5.1465 -3.99219 10
      vertex 5.71959 -1.47237 2
      vertex 5.146 -3.99354 10
    endloop
  endfacet
  facet normal -0.839563 0.532427 0.107957
    outer loop
      vertex 5.77688 -1.35664 2
      vertex 5.19906 -3.88989 10
      vertex 5.77747 -1.3557 2
    endloop
  endfacet
  facet normal -0.839604 0.532367 0.107935
    outer loop
      vertex 5.19906 -3.88989 10
      vertex 5.77688 -1.35664 2
      vertex 5.19106 -3.9025 10
    endloop
  endfacet
  facet normal -0.765479 0.627287 0.143363
    outer loop
      vertex 5.81592 -1.30407 2
      vertex 5.2382 -3.83742 10
      vertex 5.81661 -1.30323 2
    endloop
  endfacet
  facet normal -0.765443 0.627327 0.143378
    outer loop
      vertex 5.2382 -3.83742 10
      vertex 5.81592 -1.30407 2
      vertex 5.22879 -3.84889 10
    endloop
  endfacet
  facet normal -0.80415 0.580944 0.125886
    outer loop
      vertex 5.78667 -1.34212 2
      vertex 5.20914 -3.87509 10
      vertex 5.79562 -1.32973 2
    endloop
  endfacet
  facet normal -0.804051 0.581071 0.125934
    outer loop
      vertex 5.20914 -3.87509 10
      vertex 5.78667 -1.34212 2
      vertex 5.20826 -3.87631 10
    endloop
  endfacet
  facet normal 0.709022 0.65589 0.259032
    outer loop
      vertex 5.97868 -3.81582 10
      vertex 6.55816 -1.28279 2
      vertex 6.54798 -1.27178 2
    endloop
  endfacet
  facet normal 0.708993 0.655917 0.259038
    outer loop
      vertex 6.55816 -1.28279 2
      vertex 5.97868 -3.81582 10
      vertex 5.97975 -3.81698 10
    endloop
  endfacet
  facet normal 0.791368 0.564003 0.235878
    outer loop
      vertex 6.01002 -3.85421 10
      vertex 6.59718 -1.33229 2
      vertex 6.58843 -1.32002 2
    endloop
  endfacet
  facet normal 0.791317 0.564066 0.235894
    outer loop
      vertex 6.59718 -1.33229 2
      vertex 6.01002 -3.85421 10
      vertex 6.01093 -3.85548 10
    endloop
  endfacet
  facet normal 0.917548 0.355137 0.178838
    outer loop
      vertex 6.07334 -3.96809 10
      vertex 6.65705 -1.44762 2
      vertex 6.65668 -1.44664 2
    endloop
  endfacet
  facet normal 0.917585 0.355054 0.178814
    outer loop
      vertex 6.65705 -1.44762 2
      vertex 6.07334 -3.96809 10
      vertex 6.07864 -3.98181 10
    endloop
  endfacet
  facet normal 0.876641 0.436803 0.20175
    outer loop
      vertex 6.05247 -3.92251 10
      vertex 6.63764 -1.40189 2
      vertex 6.63089 -1.38832 2
    endloop
  endfacet
  facet normal 0.876536 0.43699 0.201801
    outer loop
      vertex 6.63764 -1.40189 2
      vertex 6.05247 -3.92251 10
      vertex 6.05317 -3.9239 10
    endloop
  endfacet
  facet normal 0.891096 0.410098 0.194336
    outer loop
      vertex 6.05969 -3.93699 10
      vertex 6.63853 -1.40373 2
      vertex 6.6381 -1.4028 2
    endloop
  endfacet
  facet normal 0.891179 0.409941 0.194292
    outer loop
      vertex 6.63853 -1.40373 2
      vertex 6.05969 -3.93699 10
      vertex 6.06581 -3.9503 10
    endloop
  endfacet
  facet normal 0.940376 0.298743 0.162624
    outer loop
      vertex 6.08451 -3.99861 10
      vertex 6.66739 -1.4785 2
      vertex 6.66707 -1.47749 2
    endloop
  endfacet
  facet normal 0.940364 0.298775 0.162634
    outer loop
      vertex 6.66739 -1.4785 2
      vertex 6.08451 -3.99861 10
      vertex 6.08898 -4.01269 10
    endloop
  endfacet
  facet normal 0.590474 0.756108 0.282207
    outer loop
      vertex 6.48808 -1.2183 2
      vertex 5.92216 -3.76224 10
      vertex 6.50057 -1.22805 2
    endloop
  endfacet
  facet normal 0.590488 0.756098 0.282205
    outer loop
      vertex 5.92216 -3.76224 10
      vertex 6.48808 -1.2183 2
      vertex 5.90967 -3.75249 10
    endloop
  endfacet
  facet normal 0.639912 0.718045 0.273724
    outer loop
      vertex 6.52391 -1.24816 2
      vertex 5.9462 -3.78297 10
      vertex 6.52461 -1.24878 2
    endloop
  endfacet
  facet normal 0.639804 0.718133 0.273744
    outer loop
      vertex 5.9462 -3.78297 10
      vertex 6.52391 -1.24816 2
      vertex 5.93552 -3.77346 10
    endloop
  endfacet
  facet normal 0.485125 0.822912 0.295752
    outer loop
      vertex 6.44811 -1.19115 2
      vertex 5.87049 -3.7258 10
      vertex 6.4489 -1.19161 2
    endloop
  endfacet
  facet normal 0.485068 0.822944 0.295758
    outer loop
      vertex 5.87049 -3.7258 10
      vertex 6.44811 -1.19115 2
      vertex 5.85827 -3.71859 10
    endloop
  endfacet
  facet normal 0.457404 0.837689 0.298428
    outer loop
      vertex 6.42228 -1.17648 2
      vertex 5.8569 -3.71779 10
      vertex 6.43531 -1.1836 2
    endloop
  endfacet
  facet normal 0.457474 0.837653 0.298422
    outer loop
      vertex 5.8569 -3.71779 10
      vertex 6.42228 -1.17648 2
      vertex 5.8555 -3.71702 10
    endloop
  endfacet
  facet normal 0.371955 0.876834 0.30465
    outer loop
      vertex 6.37865 -1.15619 2
      vertex 5.8017 -3.691 10
      vertex 6.3923 -1.16198 2
    endloop
  endfacet
  facet normal 0.371992 0.876819 0.304648
    outer loop
      vertex 5.8017 -3.691 10
      vertex 6.37865 -1.15619 2
      vertex 5.80024 -3.69038 10
    endloop
  endfacet
  facet normal 0.161024 0.937462 0.308605
    outer loop
      vertex 6.28745 -1.12951 2
      vertex 5.70993 -3.66385 10
      vertex 6.28834 -1.12966 2
    endloop
  endfacet
  facet normal 0.161057 0.937456 0.308606
    outer loop
      vertex 5.70993 -3.66385 10
      vertex 6.28745 -1.12951 2
      vertex 5.69602 -3.66146 10
    endloop
  endfacet
  facet normal 0.191899 0.931516 0.308954
    outer loop
      vertex 6.28834 -1.12966 2
      vertex 5.71149 -3.66417 10
      vertex 6.30284 -1.13265 2
    endloop
  endfacet
  facet normal 0.191771 0.931543 0.308953
    outer loop
      vertex 5.71149 -3.66417 10
      vertex 6.28834 -1.12966 2
      vertex 5.70993 -3.66385 10
    endloop
  endfacet
  facet normal 0.312887 0.898701 0.307307
    outer loop
      vertex 6.34914 -1.14536 2
      vertex 5.78406 -3.68419 10
      vertex 6.34999 -1.14566 2
    endloop
  endfacet
  facet normal 0.313063 0.898642 0.307301
    outer loop
      vertex 5.78406 -3.68419 10
      vertex 6.34914 -1.14536 2
      vertex 5.77073 -3.67955 10
    endloop
  endfacet
  facet normal 0.313084 0.898635 0.3073
    outer loop
      vertex 6.34999 -1.14566 2
      vertex 5.78557 -3.68472 10
      vertex 6.36398 -1.15053 2
    endloop
  endfacet
  facet normal 0.313033 0.898652 0.307302
    outer loop
      vertex 5.78557 -3.68472 10
      vertex 6.34999 -1.14566 2
      vertex 5.78406 -3.68419 10
    endloop
  endfacet
  facet normal 0.0989239 0.946556 0.306996
    outer loop
      vertex 6.24166 -1.12322 2
      vertex 5.6773 -3.65887 10
      vertex 6.24256 -1.12331 2
    endloop
  endfacet
  facet normal 0.0988904 0.94656 0.306995
    outer loop
      vertex 5.6773 -3.65887 10
      vertex 6.24166 -1.12322 2
      vertex 5.66325 -3.65741 10
    endloop
  endfacet
  facet normal 0.0676929 0.949707 0.305736
    outer loop
      vertex 6.22597 -1.1221 2
      vertex 5.66166 -3.65729 10
      vertex 6.22688 -1.12217 2
    endloop
  endfacet
  facet normal 0.067662 0.94971 0.305735
    outer loop
      vertex 5.66166 -3.65729 10
      vertex 6.22597 -1.1221 2
      vertex 5.64756 -3.65629 10
    endloop
  endfacet
  facet normal 0.130056 0.94247 0.307953
    outer loop
      vertex 6.25729 -1.12485 2
      vertex 5.68046 -3.65926 10
      vertex 6.27196 -1.12688 2
    endloop
  endfacet
  facet normal 0.130122 0.942461 0.307954
    outer loop
      vertex 5.68046 -3.65926 10
      vertex 6.25729 -1.12485 2
      vertex 5.67888 -3.65904 10
    endloop
  endfacet
  facet normal 0.00507116 0.953195 0.302313
    outer loop
      vertex 6.19542 -1.12142 2
      vertex 5.63184 -3.65569 10
      vertex 6.21025 -1.1215 2
    endloop
  endfacet
  facet normal 0.00513697 0.953193 0.302317
    outer loop
      vertex 5.63184 -3.65569 10
      vertex 6.19542 -1.12142 2
      vertex 5.63025 -3.65568 10
    endloop
  endfacet
  facet normal 0.00499841 0.953197 0.302309
    outer loop
      vertex 6.19451 -1.12142 2
      vertex 5.63025 -3.65568 10
      vertex 6.19542 -1.12142 2
    endloop
  endfacet
  facet normal 0.0050268 0.953196 0.302311
    outer loop
      vertex 5.63025 -3.65568 10
      vertex 6.19451 -1.12142 2
      vertex 5.6161 -3.6556 10
    endloop
  endfacet
  facet normal -0.15109 0.945462 0.288573
    outer loop
      vertex 6.11602 -1.12875 2
      vertex 5.53918 -3.66268 10
      vertex 6.13073 -1.1264 2
    endloop
  endfacet
  facet normal -0.151056 0.945466 0.288577
    outer loop
      vertex 5.53918 -3.66268 10
      vertex 6.11602 -1.12875 2
      vertex 5.53761 -3.66293 10
    endloop
  endfacet
  facet normal -0.362669 0.895639 0.257493
    outer loop
      vertex 6.00959 -1.1603 2
      vertex 5.4445 -3.68909 10
      vertex 6.01048 -1.15994 2
    endloop
  endfacet
  facet normal -0.362592 0.895666 0.257507
    outer loop
      vertex 5.4445 -3.68909 10
      vertex 6.00959 -1.1603 2
      vertex 5.43117 -3.69449 10
    endloop
  endfacet
  facet normal -0.391549 0.88497 0.252025
    outer loop
      vertex 6.00871 -1.16069 2
      vertex 5.43117 -3.69449 10
      vertex 6.00959 -1.1603 2
    endloop
  endfacet
  facet normal -0.391554 0.884968 0.252024
    outer loop
      vertex 5.43117 -3.69449 10
      vertex 6.00871 -1.16069 2
      vertex 5.418 -3.70032 10
    endloop
  endfacet
  facet normal 0.886588 -0.455552 -0.0802053
    outer loop
      vertex 6.0477 -4.42665 10
      vertex 6.62551 -1.89364 2
      vertex 6.63245 -1.88014 2
    endloop
  endfacet
  facet normal 0.886558 -0.455607 -0.0802249
    outer loop
      vertex 6.62551 -1.89364 2
      vertex 6.0477 -4.42665 10
      vertex 6.0471 -4.42783 10
    endloop
  endfacet
  facet normal 0.822267 -0.55695 -0.116976
    outer loop
      vertex 6.02197 -4.47023 10
      vertex 6.59119 -1.94963 2
      vertex 6.60038 -1.93605 2
    endloop
  endfacet
  facet normal 0.82227 -0.556947 -0.116975
    outer loop
      vertex 6.59119 -1.94963 2
      vertex 6.02197 -4.47023 10
      vertex 6.01277 -4.48381 10
    endloop
  endfacet
  facet normal 0.839489 -0.532536 -0.107997
    outer loop
      vertex 6.03006 -4.45747 10
      vertex 6.60038 -1.93605 2
      vertex 6.60108 -1.93494 2
    endloop
  endfacet
  facet normal 0.839615 -0.532352 -0.10793
    outer loop
      vertex 6.60038 -1.93605 2
      vertex 6.03006 -4.45747 10
      vertex 6.02197 -4.47023 10
    endloop
  endfacet
  facet normal 0.785201 -0.604415 -0.134691
    outer loop
      vertex 6.00318 -4.49709 10
      vertex 6.58079 -1.96395 2
      vertex 6.58159 -1.96291 2
    endloop
  endfacet
  facet normal 0.78518 -0.60444 -0.134701
    outer loop
      vertex 6.58079 -1.96395 2
      vertex 6.00318 -4.49709 10
      vertex 5.99397 -4.50905 10
    endloop
  endfacet
  facet normal 0.804125 -0.580976 -0.125898
    outer loop
      vertex 6.01277 -4.48381 10
      vertex 6.58159 -1.96291 2
      vertex 6.59119 -1.94963 2
    endloop
  endfacet
  facet normal 0.804128 -0.580972 -0.125897
    outer loop
      vertex 6.58159 -1.96291 2
      vertex 6.01277 -4.48381 10
      vertex 6.00318 -4.49709 10
    endloop
  endfacet
  facet normal 0.765483 -0.627283 -0.143361
    outer loop
      vertex 5.9932 -4.51006 10
      vertex 6.56209 -1.98749 2
      vertex 6.57161 -1.97588 2
    endloop
  endfacet
  facet normal 0.765518 -0.627243 -0.143346
    outer loop
      vertex 6.56209 -1.98749 2
      vertex 5.9932 -4.51006 10
      vertex 5.99239 -4.51105 10
    endloop
  endfacet
  facet normal 0.582299 -0.786194 -0.206944
    outer loop
      vertex 6.46607 -2.07651 2
      vertex 5.89967 -4.60179 10
      vertex 5.88766 -4.61069 10
    endloop
  endfacet
  facet normal 0.582251 -0.786227 -0.206958
    outer loop
      vertex 5.89967 -4.60179 10
      vertex 6.46607 -2.07651 2
      vertex 6.46717 -2.07569 2
    endloop
  endfacet
  facet normal -0.828018 -0.514513 -0.222851
    outer loop
      vertex 5.77119 -1.94528 2
      vertex 5.18491 -4.4668 10
      vertex 5.77047 -1.94411 2
    endloop
  endfacet
  facet normal -0.827951 -0.51461 -0.222877
    outer loop
      vertex 5.18491 -4.4668 10
      vertex 5.77119 -1.94528 2
      vertex 5.19278 -4.47947 10
    endloop
  endfacet
  facet normal -0.810107 -0.539508 -0.229474
    outer loop
      vertex 5.77196 -1.94642 2
      vertex 5.19278 -4.47947 10
      vertex 5.77119 -1.94528 2
    endloop
  endfacet
  facet normal -0.810085 -0.539538 -0.229481
    outer loop
      vertex 5.19278 -4.47947 10
      vertex 5.77196 -1.94642 2
      vertex 5.20104 -4.49187 10
    endloop
  endfacet
  facet normal -0.950299 -0.270381 -0.154357
    outer loop
      vertex 5.71046 -1.81325 2
      vertex 5.12793 -4.33295 10
      vertex 5.7101 -1.81196 2
    endloop
  endfacet
  facet normal -0.950358 -0.270203 -0.154305
    outer loop
      vertex 5.12793 -4.33295 10
      vertex 5.71046 -1.81325 2
      vertex 5.13205 -4.34744 10
    endloop
  endfacet
  facet normal -0.861245 -0.463222 -0.209006
    outer loop
      vertex 5.75462 -1.91765 2
      vertex 5.17564 -4.45078 10
      vertex 5.74761 -1.90463 2
    endloop
  endfacet
  facet normal -0.861183 -0.463324 -0.209033
    outer loop
      vertex 5.17564 -4.45078 10
      vertex 5.75462 -1.91765 2
      vertex 5.17621 -4.45184 10
    endloop
  endfacet
  facet normal -0.8612 -0.463296 -0.209026
    outer loop
      vertex 5.74761 -1.90463 2
      vertex 5.16856 -4.43761 10
      vertex 5.74697 -1.90343 2
    endloop
  endfacet
  facet normal -0.861259 -0.463198 -0.208999
    outer loop
      vertex 5.16856 -4.43761 10
      vertex 5.74761 -1.90463 2
      vertex 5.17564 -4.45078 10
    endloop
  endfacet
  facet normal -0.94034 -0.298838 -0.162652
    outer loop
      vertex 5.7154 -1.82878 2
      vertex 5.13661 -4.36178 10
      vertex 5.71087 -1.81452 2
    endloop
  endfacet
  facet normal -0.940295 -0.298962 -0.162688
    outer loop
      vertex 5.13661 -4.36178 10
      vertex 5.7154 -1.82878 2
      vertex 5.13699 -4.36297 10
    endloop
  endfacet
  facet normal -0.929385 -0.327194 -0.170842
    outer loop
      vertex 5.71584 -1.83005 2
      vertex 5.13699 -4.36297 10
      vertex 5.7154 -1.82878 2
    endloop
  endfacet
  facet normal -0.929435 -0.327071 -0.170807
    outer loop
      vertex 5.13699 -4.36297 10
      vertex 5.71584 -1.83005 2
      vertex 5.14198 -4.37715 10
    endloop
  endfacet
  facet normal -0.891096 -0.410099 -0.194336
    outer loop
      vertex 5.73975 -1.88895 2
      vertex 5.15508 -4.40952 10
      vertex 5.73919 -1.88771 2
    endloop
  endfacet
  facet normal -0.891173 -0.409951 -0.194295
    outer loop
      vertex 5.15508 -4.40952 10
      vertex 5.73975 -1.88895 2
      vertex 5.16134 -4.42313 10
    endloop
  endfacet
  facet normal -0.87671 -0.43668 -0.201716
    outer loop
      vertex 5.74036 -1.89016 2
      vertex 5.16134 -4.42313 10
      vertex 5.73975 -1.88895 2
    endloop
  endfacet
  facet normal -0.876653 -0.436782 -0.201744
    outer loop
      vertex 5.16134 -4.42313 10
      vertex 5.74036 -1.89016 2
      vertex 5.16802 -4.43653 10
    endloop
  endfacet
  facet normal 0.42022 -0.873363 -0.246276
    outer loop
      vertex 6.39606 -2.11864 2
      vertex 5.8189 -4.65223 10
      vertex 5.80551 -4.65867 10
    endloop
  endfacet
  facet normal 0.420295 -0.873332 -0.24626
    outer loop
      vertex 5.8189 -4.65223 10
      vertex 6.39606 -2.11864 2
      vertex 6.39731 -2.11804 2
    endloop
  endfacet
  facet normal 0.420102 -0.873413 -0.2463
    outer loop
      vertex 6.38288 -2.12498 2
      vertex 5.80551 -4.65867 10
      vertex 5.80447 -4.65917 10
    endloop
  endfacet
  facet normal 0.420178 -0.873381 -0.246284
    outer loop
      vertex 5.80551 -4.65867 10
      vertex 6.38288 -2.12498 2
      vertex 6.39606 -2.11864 2
    endloop
  endfacet
  facet normal 0.362606 -0.895661 -0.257505
    outer loop
      vertex 6.35477 -2.13691 2
      vertex 5.78986 -4.66563 10
      vertex 5.78879 -4.66606 10
    endloop
  endfacet
  facet normal 0.362555 -0.895679 -0.257514
    outer loop
      vertex 5.78986 -4.66563 10
      vertex 6.35477 -2.13691 2
      vertex 6.36827 -2.13145 2
    endloop
  endfacet
  facet normal -0.0363547 -0.951923 -0.304172
    outer loop
      vertex 6.16619 -2.17019 2
      vertex 5.58919 -4.70443 10
      vertex 5.57456 -4.70388 10
    endloop
  endfacet
  facet normal -0.0364386 -0.951918 -0.304177
    outer loop
      vertex 5.58919 -4.70443 10
      vertex 6.16619 -2.17019 2
      vertex 6.1676 -2.17025 2
    endloop
  endfacet
  facet normal -0.00508801 -0.953195 -0.302314
    outer loop
      vertex 6.1676 -2.17025 2
      vertex 5.60384 -4.70451 10
      vertex 5.58919 -4.70443 10
    endloop
  endfacet
  facet normal -0.00499816 -0.953197 -0.302309
    outer loop
      vertex 5.60384 -4.70451 10
      vertex 6.1676 -2.17025 2
      vertex 6.16901 -2.17026 2
    endloop
  endfacet
  facet normal -0.564908 -0.773996 -0.286025
    outer loop
      vertex 5.90142 -2.08195 2
      vertex 5.32414 -4.61697 10
      vertex 5.31226 -4.60829 10
    endloop
  endfacet
  facet normal -0.564994 -0.773937 -0.286013
    outer loop
      vertex 5.32414 -4.61697 10
      vertex 5.90142 -2.08195 2
      vertex 5.90255 -2.08278 2
    endloop
  endfacet
  facet normal -0.91357 0.402036 0.0613018
    outer loop
      vertex 5.7311 -1.44271 2
      vertex 5.15327 -3.97557 10
      vertex 5.73727 -1.42868 2
    endloop
  endfacet
  facet normal -0.913557 0.402063 0.0613114
    outer loop
      vertex 5.15327 -3.97557 10
      vertex 5.7311 -1.44271 2
      vertex 5.15269 -3.9769 10
    endloop
  endfacet
  facet normal -0.900424 0.429205 0.0708583
    outer loop
      vertex 5.73774 -1.42762 2
      vertex 5.16578 -3.94826 10
      vertex 5.73823 -1.42658 2
    endloop
  endfacet
  facet normal -0.900517 0.42902 0.0707934
    outer loop
      vertex 5.16578 -3.94826 10
      vertex 5.73774 -1.42762 2
      vertex 5.15933 -3.96181 10
    endloop
  endfacet
  facet normal -0.984568 0.174274 -0.0159805
    outer loop
      vertex 5.69736 -1.55429 2
      vertex 5.11917 -4.08727 10
      vertex 5.69758 -1.55308 2
    endloop
  endfacet
  facet normal -0.98454 0.174436 -0.015927
    outer loop
      vertex 5.11917 -4.08727 10
      vertex 5.69736 -1.55429 2
      vertex 5.11653 -4.10216 10
    endloop
  endfacet
  facet normal -0.972484 0.232945 0.00347864
    outer loop
      vertex 5.70123 -1.53573 2
      vertex 5.12638 -4.05504 10
      vertex 5.70479 -1.52085 2
    endloop
  endfacet
  facet normal -0.972547 0.232683 0.00339161
    outer loop
      vertex 5.12638 -4.05504 10
      vertex 5.70123 -1.53573 2
      vertex 5.12605 -4.05642 10
    endloop
  endfacet
  facet normal -0.99762 0.025593 -0.0640223
    outer loop
      vertex 5.68769 -1.65019 2
      vertex 5.10966 -4.16917 10
      vertex 5.68808 -1.63498 2
    endloop
  endfacet
  facet normal -0.997622 0.0253275 -0.064106
    outer loop
      vertex 5.10966 -4.16917 10
      vertex 5.68769 -1.65019 2
      vertex 5.10963 -4.17052 10
    endloop
  endfacet
  facet normal -0.99697 0.055507 -0.0544993
    outer loop
      vertex 5.68808 -1.63498 2
      vertex 5.10974 -4.16781 10
      vertex 5.68892 -1.61977 2
    endloop
  endfacet
  facet normal -0.996969 0.0555238 -0.0544939
    outer loop
      vertex 5.10974 -4.16781 10
      vertex 5.68808 -1.63498 2
      vertex 5.10966 -4.16917 10
    endloop
  endfacet
  facet normal -0.822279 0.556934 0.11697
    outer loop
      vertex 5.77747 -1.3557 2
      vertex 5.20742 -3.87755 10
      vertex 5.77809 -1.35478 2
    endloop
  endfacet
  facet normal -0.822288 0.556922 0.116965
    outer loop
      vertex 5.20742 -3.87755 10
      vertex 5.77747 -1.3557 2
      vertex 5.19906 -3.88989 10
    endloop
  endfacet
  facet normal -0.785152 0.604474 0.134713
    outer loop
      vertex 5.79693 -1.32798 2
      vertex 5.22784 -3.85006 10
      vertex 5.80625 -1.31587 2
    endloop
  endfacet
  facet normal -0.785094 0.604543 0.134739
    outer loop
      vertex 5.22784 -3.85006 10
      vertex 5.79693 -1.32798 2
      vertex 5.22691 -3.85126 10
    endloop
  endfacet
  facet normal 0.861266 0.463186 0.208996
    outer loop
      vertex 6.04483 -3.90829 10
      vertex 6.63041 -1.38743 2
      vertex 6.62324 -1.3741 2
    endloop
  endfacet
  facet normal 0.861252 0.463209 0.209002
    outer loop
      vertex 6.63041 -1.38743 2
      vertex 6.04483 -3.90829 10
      vertex 6.04556 -3.90966 10
    endloop
  endfacet
  facet normal 0.904827 0.38269 0.186646
    outer loop
      vertex 6.06706 -3.95313 10
      vertex 6.65119 -1.43247 2
      vertex 6.65079 -1.43151 2
    endloop
  endfacet
  facet normal 0.904829 0.382685 0.186645
    outer loop
      vertex 6.65119 -1.43247 2
      vertex 6.06706 -3.95313 10
      vertex 6.07278 -3.96665 10
    endloop
  endfacet
  facet normal 0.917576 0.355075 0.17882
    outer loop
      vertex 6.07278 -3.96665 10
      vertex 6.65668 -1.44664 2
      vertex 6.65119 -1.43247 2
    endloop
  endfacet
  facet normal 0.917569 0.35509 0.178824
    outer loop
      vertex 6.65668 -1.44664 2
      vertex 6.07278 -3.96665 10
      vertex 6.07334 -3.96809 10
    endloop
  endfacet
  facet normal 0.86109 0.463478 0.209075
    outer loop
      vertex 6.04556 -3.90966 10
      vertex 6.63089 -1.38832 2
      vertex 6.63041 -1.38743 2
    endloop
  endfacet
  facet normal 0.861282 0.463159 0.208988
    outer loop
      vertex 6.63089 -1.38832 2
      vertex 6.04556 -3.90966 10
      vertex 6.05247 -3.92251 10
    endloop
  endfacet
  facet normal 0.810079 0.539545 0.229483
    outer loop
      vertex 6.02738 -3.87936 10
      vertex 6.60666 -1.34647 2
      vertex 6.59829 -1.33391 2
    endloop
  endfacet
  facet normal 0.810171 0.539421 0.229451
    outer loop
      vertex 6.60666 -1.34647 2
      vertex 6.02738 -3.87936 10
      vertex 6.02825 -3.88066 10
    endloop
  endfacet
  facet normal 0.810138 0.539465 0.229462
    outer loop
      vertex 6.01934 -3.86728 10
      vertex 6.59829 -1.33391 2
      vertex 6.59775 -1.33309 2
    endloop
  endfacet
  facet normal 0.810044 0.539592 0.229496
    outer loop
      vertex 6.59829 -1.33391 2
      vertex 6.01934 -3.86728 10
      vertex 6.02738 -3.87936 10
    endloop
  endfacet
  facet normal 0.929439 0.327062 0.170804
    outer loop
      vertex 6.07864 -3.98181 10
      vertex 6.6574 -1.44861 2
      vertex 6.65705 -1.44762 2
    endloop
  endfacet
  facet normal 0.929409 0.327135 0.170825
    outer loop
      vertex 6.6574 -1.44861 2
      vertex 6.07864 -3.98181 10
      vertex 6.08354 -3.99571 10
    endloop
  endfacet
  facet normal 0.95937 0.241517 0.14587
    outer loop
      vertex 6.09344 -4.02838 10
      vertex 6.67212 -1.49524 2
      vertex 6.67185 -1.4942 2
    endloop
  endfacet
  facet normal 0.959407 0.241395 0.145834
    outer loop
      vertex 6.67212 -1.49524 2
      vertex 6.09344 -4.02838 10
      vertex 6.09706 -4.04276 10
    endloop
  endfacet
  facet normal 0.615409 0.73751 0.278119
    outer loop
      vertex 6.50057 -1.22805 2
      vertex 5.93313 -3.77139 10
      vertex 6.50129 -1.22865 2
    endloop
  endfacet
  facet normal 0.615429 0.737495 0.278115
    outer loop
      vertex 5.93313 -3.77139 10
      vertex 6.50057 -1.22805 2
      vertex 5.92216 -3.76224 10
    endloop
  endfacet
  facet normal 0.56493 0.77398 0.286022
    outer loop
      vertex 6.47605 -1.20951 2
      vertex 5.90967 -3.75249 10
      vertex 6.48808 -1.2183 2
    endloop
  endfacet
  facet normal 0.56483 0.774048 0.286036
    outer loop
      vertex 5.90967 -3.75249 10
      vertex 6.47605 -1.20951 2
      vertex 5.90839 -3.75155 10
    endloop
  endfacet
  facet normal 0.564852 0.774033 0.286033
    outer loop
      vertex 6.4753 -1.20897 2
      vertex 5.90839 -3.75155 10
      vertex 6.47605 -1.20951 2
    endloop
  endfacet
  facet normal 0.56491 0.773994 0.286024
    outer loop
      vertex 5.90839 -3.75155 10
      vertex 6.4753 -1.20897 2
      vertex 5.89689 -3.74316 10
    endloop
  endfacet
  facet normal 0.512192 0.80742 0.292801
    outer loop
      vertex 6.46146 -1.19958 2
      vertex 5.88382 -3.73426 10
      vertex 6.46224 -1.20007 2
    endloop
  endfacet
  facet normal 0.512202 0.807414 0.2928
    outer loop
      vertex 5.88382 -3.73426 10
      vertex 6.46146 -1.19958 2
      vertex 5.87183 -3.72665 10
    endloop
  endfacet
  facet normal 0.485044 0.822957 0.29576
    outer loop
      vertex 6.43531 -1.1836 2
      vertex 5.85827 -3.71859 10
      vertex 6.44811 -1.19115 2
    endloop
  endfacet
  facet normal 0.485063 0.822946 0.295758
    outer loop
      vertex 5.85827 -3.71859 10
      vertex 6.43531 -1.1836 2
      vertex 5.8569 -3.71779 10
    endloop
  endfacet
  facet normal 0.512175 0.80743 0.292803
    outer loop
      vertex 6.4489 -1.19161 2
      vertex 5.87183 -3.72665 10
      vertex 6.46146 -1.19958 2
    endloop
  endfacet
  facet normal 0.51212 0.807463 0.29281
    outer loop
      vertex 5.87183 -3.72665 10
      vertex 6.4489 -1.19161 2
      vertex 5.87049 -3.7258 10
    endloop
  endfacet
  facet normal 0.457292 0.837746 0.298439
    outer loop
      vertex 6.42147 -1.17605 2
      vertex 5.8555 -3.71702 10
      vertex 6.42228 -1.17648 2
    endloop
  endfacet
  facet normal 0.457344 0.83772 0.298434
    outer loop
      vertex 5.8555 -3.71702 10
      vertex 6.42147 -1.17605 2
      vertex 5.84306 -3.71023 10
    endloop
  endfacet
  facet normal 0.191965 0.931502 0.308954
    outer loop
      vertex 6.30284 -1.13265 2
      vertex 5.72531 -3.66702 10
      vertex 6.30372 -1.13283 2
    endloop
  endfacet
  facet normal 0.191916 0.931513 0.308954
    outer loop
      vertex 5.72531 -3.66702 10
      vertex 6.30284 -1.13265 2
      vertex 5.71149 -3.66417 10
    endloop
  endfacet
  facet normal 0.0989061 0.946558 0.306995
    outer loop
      vertex 6.24256 -1.12331 2
      vertex 5.67888 -3.65904 10
      vertex 6.25729 -1.12485 2
    endloop
  endfacet
  facet normal 0.0988144 0.946568 0.306992
    outer loop
      vertex 5.67888 -3.65904 10
      vertex 6.24256 -1.12331 2
      vertex 5.6773 -3.65887 10
    endloop
  endfacet
  facet normal -0.663567 -0.698043 -0.269098
    outer loop
      vertex 5.84171 -2.03201 2
      vertex 5.26412 -4.56698 10
      vertex 5.2633 -4.5662 10
    endloop
  endfacet
  facet normal -0.663529 -0.698077 -0.269106
    outer loop
      vertex 5.26412 -4.56698 10
      vertex 5.84171 -2.03201 2
      vertex 5.85223 -2.042 2
    endloop
  endfacet
  facet normal -0.663519 -0.698086 -0.269108
    outer loop
      vertex 5.85223 -2.042 2
      vertex 5.27483 -4.57715 10
      vertex 5.26412 -4.56698 10
    endloop
  endfacet
  facet normal -0.66355 -0.698058 -0.269102
    outer loop
      vertex 5.27483 -4.57715 10
      vertex 5.85223 -2.042 2
      vertex 5.85324 -2.04297 2
    endloop
  endfacet
  facet normal -0.87666 -0.43677 -0.201741
    outer loop
      vertex 5.74697 -1.90343 2
      vertex 5.16802 -4.43653 10
      vertex 5.74036 -1.89016 2
    endloop
  endfacet
  facet normal -0.876741 -0.436626 -0.201701
    outer loop
      vertex 5.16802 -4.43653 10
      vertex 5.74697 -1.90343 2
      vertex 5.16856 -4.43761 10
    endloop
  endfacet
  facet normal -0.791312 -0.564073 -0.235896
    outer loop
      vertex 5.78942 -1.97173 2
      vertex 5.20237 -4.4938 10
      vertex 5.78862 -1.9706 2
    endloop
  endfacet
  facet normal -0.791365 -0.564006 -0.235879
    outer loop
      vertex 5.20237 -4.4938 10
      vertex 5.78942 -1.97173 2
      vertex 5.21101 -4.50592 10
    endloop
  endfacet
  facet normal -0.751587 -0.611252 -0.247969
    outer loop
      vertex 5.80922 -1.99689 2
      vertex 5.22145 -4.51956 10
      vertex 5.80835 -1.99581 2
    endloop
  endfacet
  facet normal -0.751671 -0.611158 -0.247945
    outer loop
      vertex 5.22145 -4.51956 10
      vertex 5.80922 -1.99689 2
      vertex 5.23081 -4.53108 10
    endloop
  endfacet
  facet normal -0.709145 -0.655768 -0.259002
    outer loop
      vertex 5.82064 -2.00998 2
      vertex 5.24128 -4.54315 10
      vertex 5.81969 -2.00896 2
    endloop
  endfacet
  facet normal -0.709026 -0.655885 -0.25903
    outer loop
      vertex 5.24128 -4.54315 10
      vertex 5.82064 -2.00998 2
      vertex 5.25134 -4.55402 10
    endloop
  endfacet
  facet normal -0.92943 -0.327084 -0.170811
    outer loop
      vertex 5.7208 -1.84413 2
      vertex 5.14198 -4.37715 10
      vertex 5.71584 -1.83005 2
    endloop
  endfacet
  facet normal -0.92941 -0.327134 -0.170825
    outer loop
      vertex 5.14198 -4.37715 10
      vertex 5.7208 -1.84413 2
      vertex 5.14239 -4.37832 10
    endloop
  endfacet
  facet normal -0.940392 -0.298699 -0.162612
    outer loop
      vertex 5.71087 -1.81452 2
      vertex 5.13205 -4.34744 10
      vertex 5.71046 -1.81325 2
    endloop
  endfacet
  facet normal -0.940351 -0.298809 -0.162643
    outer loop
      vertex 5.13205 -4.34744 10
      vertex 5.71087 -1.81452 2
      vertex 5.13661 -4.36178 10
    endloop
  endfacet
  facet normal -0.871761 0.481677 0.0895528
    outer loop
      vertex 5.75235 -1.39811 2
      vertex 5.18117 -3.91919 10
      vertex 5.7529 -1.39711 2
    endloop
  endfacet
  facet normal -0.871815 0.481585 0.0895198
    outer loop
      vertex 5.18117 -3.91919 10
      vertex 5.75235 -1.39811 2
      vertex 5.17393 -3.93229 10
    endloop
  endfacet
  facet normal -0.871779 0.481646 0.0895416
    outer loop
      vertex 5.7529 -1.39711 2
      vertex 5.18189 -3.9179 10
      vertex 5.7603 -1.38371 2
    endloop
  endfacet
  facet normal -0.871721 0.481745 0.0895769
    outer loop
      vertex 5.18189 -3.9179 10
      vertex 5.7529 -1.39711 2
      vertex 5.18117 -3.91919 10
    endloop
  endfacet
  facet normal -0.91358 0.402012 0.0612936
    outer loop
      vertex 5.73727 -1.42868 2
      vertex 5.15933 -3.96181 10
      vertex 5.73774 -1.42762 2
    endloop
  endfacet
  facet normal -0.91357 0.402034 0.0613013
    outer loop
      vertex 5.15933 -3.96181 10
      vertex 5.73727 -1.42868 2
      vertex 5.15327 -3.97557 10
    endloop
  endfacet
  facet normal -0.979007 0.20373 -0.00624756
    outer loop
      vertex 5.69758 -1.55308 2
      vertex 5.11945 -4.0859 10
      vertex 5.7007 -1.53811 2
    endloop
  endfacet
  facet normal -0.979052 0.203515 -0.00631886
    outer loop
      vertex 5.11945 -4.0859 10
      vertex 5.69758 -1.55308 2
      vertex 5.11917 -4.08727 10
    endloop
  endfacet
  facet normal -0.979018 0.203677 -0.00626514
    outer loop
      vertex 5.7007 -1.53811 2
      vertex 5.12253 -4.0711 10
      vertex 5.70094 -1.53692 2
    endloop
  endfacet
  facet normal -0.979004 0.203744 -0.00624287
    outer loop
      vertex 5.12253 -4.0711 10
      vertex 5.7007 -1.53811 2
      vertex 5.11945 -4.0859 10
    endloop
  endfacet
  facet normal -0.785141 0.604487 0.134718
    outer loop
      vertex 5.79626 -1.32884 2
      vertex 5.22691 -3.85126 10
      vertex 5.79693 -1.32798 2
    endloop
  endfacet
  facet normal -0.785169 0.604453 0.134706
    outer loop
      vertex 5.22691 -3.85126 10
      vertex 5.79626 -1.32884 2
      vertex 5.21785 -3.86303 10
    endloop
  endfacet
  facet normal -0.80409 0.58102 0.125915
    outer loop
      vertex 5.79562 -1.32973 2
      vertex 5.21785 -3.86303 10
      vertex 5.79626 -1.32884 2
    endloop
  endfacet
  facet normal -0.804135 0.580962 0.125893
    outer loop
      vertex 5.21785 -3.86303 10
      vertex 5.79562 -1.32973 2
      vertex 5.20914 -3.87509 10
    endloop
  endfacet
  facet normal 0.639781 0.718152 0.273748
    outer loop
      vertex 6.51275 -1.23822 2
      vertex 5.93552 -3.77346 10
      vertex 6.52391 -1.24816 2
    endloop
  endfacet
  facet normal 0.639888 0.718064 0.273728
    outer loop
      vertex 5.93552 -3.77346 10
      vertex 6.51275 -1.23822 2
      vertex 5.93434 -3.7724 10
    endloop
  endfacet
  facet normal 0.751709 0.611115 0.247935
    outer loop
      vertex 5.99022 -3.82904 10
      vertex 6.56924 -1.29561 2
      vertex 6.56863 -1.29486 2
    endloop
  endfacet
  facet normal 0.751661 0.611169 0.247948
    outer loop
      vertex 6.56924 -1.29561 2
      vertex 5.99022 -3.82904 10
      vertex 5.99932 -3.84024 10
    endloop
  endfacet
  facet normal 0.876778 0.43656 0.201683
    outer loop
      vertex 6.05317 -3.9239 10
      vertex 6.6381 -1.4028 2
      vertex 6.63764 -1.40189 2
    endloop
  endfacet
  facet normal 0.876666 0.43676 0.201738
    outer loop
      vertex 6.6381 -1.4028 2
      vertex 6.05317 -3.9239 10
      vertex 6.05969 -3.93699 10
    endloop
  endfacet
  facet normal 0.827982 0.514565 0.222865
    outer loop
      vertex 6.02825 -3.88066 10
      vertex 6.60718 -1.34731 2
      vertex 6.60666 -1.34647 2
    endloop
  endfacet
  facet normal 0.827931 0.514638 0.222884
    outer loop
      vertex 6.60718 -1.34731 2
      vertex 6.02825 -3.88066 10
      vertex 6.03592 -3.89301 10
    endloop
  endfacet
  facet normal 0.663526 0.69808 0.269107
    outer loop
      vertex 6.5253 -1.24943 2
      vertex 5.95773 -3.79393 10
      vertex 6.53614 -1.25974 2
    endloop
  endfacet
  facet normal 0.663573 0.698039 0.269097
    outer loop
      vertex 5.95773 -3.79393 10
      vertex 6.5253 -1.24943 2
      vertex 5.95659 -3.79284 10
    endloop
  endfacet
  facet normal 0.686583 0.677347 0.264206
    outer loop
      vertex 5.95773 -3.79393 10
      vertex 6.54666 -1.2704 2
      vertex 6.53614 -1.25974 2
    endloop
  endfacet
  facet normal 0.686546 0.677381 0.264214
    outer loop
      vertex 6.54666 -1.2704 2
      vertex 5.95773 -3.79393 10
      vertex 5.95884 -3.79505 10
    endloop
  endfacet
  facet normal -0.708982 -0.655929 -0.259041
    outer loop
      vertex 5.83053 -2.02067 2
      vertex 5.25134 -4.55402 10
      vertex 5.82064 -2.00998 2
    endloop
  endfacet
  facet normal -0.709108 -0.655804 -0.259011
    outer loop
      vertex 5.25134 -4.55402 10
      vertex 5.83053 -2.02067 2
      vertex 5.25211 -4.55486 10
    endloop
  endfacet
  facet normal -0.730524 -0.634027 -0.25366
    outer loop
      vertex 5.81969 -2.00896 2
      vertex 5.23157 -4.53195 10
      vertex 5.81878 -2.00791 2
    endloop
  endfacet
  facet normal -0.730686 -0.633858 -0.253619
    outer loop
      vertex 5.23157 -4.53195 10
      vertex 5.81969 -2.00896 2
      vertex 5.24128 -4.54315 10
    endloop
  endfacet
  facet normal -0.965022 0.261837 0.0131705
    outer loop
      vertex 5.70479 -1.52085 2
      vertex 5.12675 -4.05367 10
      vertex 5.7088 -1.50608 2
    endloop
  endfacet
  facet normal -0.964966 0.26204 0.0132387
    outer loop
      vertex 5.12675 -4.05367 10
      vertex 5.70479 -1.52085 2
      vertex 5.12638 -4.05504 10
    endloop
  endfacet
  facet normal 0.708982 0.655929 0.259041
    outer loop
      vertex 5.96892 -3.80527 10
      vertex 6.54798 -1.27178 2
      vertex 6.54733 -1.27108 2
    endloop
  endfacet
  facet normal 0.708972 0.655939 0.259044
    outer loop
      vertex 6.54798 -1.27178 2
      vertex 5.96892 -3.80527 10
      vertex 5.97868 -3.81582 10
    endloop
  endfacet
  facet normal 0.429346 0.851576 0.300799
    outer loop
      vertex 6.40741 -1.16896 2
      vertex 5.84306 -3.71023 10
      vertex 6.42147 -1.17605 2
    endloop
  endfacet
  facet normal 0.429352 0.851573 0.300798
    outer loop
      vertex 5.84306 -3.71023 10
      vertex 6.40741 -1.16896 2
      vertex 5.829 -3.70314 10
    endloop
  endfacet
  facet normal 0.400817 0.864645 0.302876
    outer loop
      vertex 6.40659 -1.16857 2
      vertex 5.829 -3.70314 10
      vertex 6.40741 -1.16896 2
    endloop
  endfacet
  facet normal 0.400864 0.864625 0.302873
    outer loop
      vertex 5.829 -3.70314 10
      vertex 6.40659 -1.16857 2
      vertex 5.81616 -3.69719 10
    endloop
  endfacet
  facet normal -0.771881 -0.587893 -0.242037
    outer loop
      vertex 5.79026 -1.97283 2
      vertex 5.21101 -4.50592 10
      vertex 5.78942 -1.97173 2
    endloop
  endfacet
  facet normal -0.771874 -0.587901 -0.242039
    outer loop
      vertex 5.21101 -4.50592 10
      vertex 5.79026 -1.97283 2
      vertex 5.22002 -4.51774 10
    endloop
  endfacet
  facet normal -0.751695 -0.611131 -0.247939
    outer loop
      vertex 5.80835 -1.99581 2
      vertex 5.22072 -4.51866 10
      vertex 5.79913 -1.98448 2
    endloop
  endfacet
  facet normal -0.751672 -0.611157 -0.247945
    outer loop
      vertex 5.22072 -4.51866 10
      vertex 5.80835 -1.99581 2
      vertex 5.22145 -4.51956 10
    endloop
  endfacet
  facet normal -0.771881 -0.587893 -0.242037
    outer loop
      vertex 5.79913 -1.98448 2
      vertex 5.22002 -4.51774 10
      vertex 5.79026 -1.97283 2
    endloop
  endfacet
  facet normal -0.771833 -0.587949 -0.242051
    outer loop
      vertex 5.22002 -4.51774 10
      vertex 5.79913 -1.98448 2
      vertex 5.22072 -4.51866 10
    endloop
  endfacet
  facet normal 0.959855 -0.00368608 0.280471
    outer loop
      vertex 0.750941 -6.96679 10
      vertex 3.09288 -5.8399 2
      vertex 3.09288 -5.83897 2
    endloop
  endfacet
  facet normal 0.95985 -0.00354054 0.28049
    outer loop
      vertex 3.09288 -5.8399 2
      vertex 0.750941 -6.96679 10
      vertex 0.750889 -6.98106 10
    endloop
  endfacet
  facet normal 0.543176 -0.838628 0.040783
    outer loop
      vertex 2.85541 -6.27742 2
      vertex 0.514458 -7.4046 10
      vertex 0.501815 -7.41279 10
    endloop
  endfacet
  facet normal 0.543061 -0.838705 0.0407386
    outer loop
      vertex 0.514458 -7.4046 10
      vertex 2.85541 -6.27742 2
      vertex 2.8564 -6.27678 2
    endloop
  endfacet
  facet normal 0.654519 0.6982 0.290036
    outer loop
      vertex 2.93651 -5.49062 2
      vertex 0.605431 -6.62861 10
      vertex 2.94737 -5.50079 2
    endloop
  endfacet
  facet normal 0.654611 0.698108 0.29005
    outer loop
      vertex 0.605431 -6.62861 10
      vertex 2.93651 -5.49062 2
      vertex 0.604271 -6.62752 10
    endloop
  endfacet
  facet normal -0.0340523 0.990964 0.129735
    outer loop
      vertex 2.56563 -5.36061 2
      vertex 0.238545 -6.48791 10
      vertex 2.56672 -5.36057 2
    endloop
  endfacet
  facet normal -0.0341907 0.990964 0.129694
    outer loop
      vertex 0.238545 -6.48791 10
      vertex 2.56563 -5.36061 2
      vertex 0.223688 -6.48842 10
    endloop
  endfacet
  facet normal 0.242939 -0.967839 -0.0653251
    outer loop
      vertex 2.67698 -6.35507 2
      vertex 0.349792 -7.47919 10
      vertex 0.348481 -7.47951 10
    endloop
  endfacet
  facet normal 0.242834 -0.967864 -0.065359
    outer loop
      vertex 0.349792 -7.47919 10
      vertex 2.67698 -6.35507 2
      vertex 2.69173 -6.35137 2
    endloop
  endfacet
  facet normal 0.824579 0.474384 0.308267
    outer loop
      vertex 0.683465 -6.72706 10
      vertex 3.02585 -5.60002 2
      vertex 3.0254 -5.59924 2
    endloop
  endfacet
  facet normal 0.82464 0.474277 0.30827
    outer loop
      vertex 3.02585 -5.60002 2
      vertex 0.683465 -6.72706 10
      vertex 0.690504 -6.7393 10
    endloop
  endfacet
  facet normal 0.3777 0.895146 0.236764
    outer loop
      vertex 2.78804 -5.39757 2
      vertex 0.447538 -6.52599 10
      vertex 2.80192 -5.40342 2
    endloop
  endfacet
  facet normal 0.377685 0.895153 0.236761
    outer loop
      vertex 0.447538 -6.52599 10
      vertex 2.78804 -5.39757 2
      vertex 0.446096 -6.52539 10
    endloop
  endfacet
  facet normal 0.567832 -0.8216 0.0504017
    outer loop
      vertex 2.8564 -6.27678 2
      vertex 0.528027 -7.39522 10
      vertex 0.514458 -7.4046 10
    endloop
  endfacet
  facet normal 0.567836 -0.821597 0.050403
    outer loop
      vertex 0.528027 -7.39522 10
      vertex 2.8564 -6.27678 2
      vertex 2.86997 -6.2674 2
    endloop
  endfacet
  facet normal 0.69733 0.652705 0.296155
    outer loop
      vertex 0.616591 -6.63978 10
      vertex 2.96869 -5.52281 2
      vertex 2.95853 -5.51196 2
    endloop
  endfacet
  facet normal 0.69732 0.652716 0.296153
    outer loop
      vertex 2.96869 -5.52281 2
      vertex 0.616591 -6.63978 10
      vertex 0.617677 -6.64094 10
    endloop
  endfacet
  facet normal 0.511225 0.817598 0.26492
    outer loop
      vertex 2.86034 -5.43375 2
      vertex 0.531096 -6.5695 10
      vertex 2.87304 -5.44168 2
    endloop
  endfacet
  facet normal 0.511311 0.817538 0.264937
    outer loop
      vertex 0.531096 -6.5695 10
      vertex 2.86034 -5.43375 2
      vertex 0.529756 -6.56866 10
    endloop
  endfacet
  facet normal 0.536816 0.799383 0.269844
    outer loop
      vertex 2.88546 -5.45002 2
      vertex 0.544302 -6.57836 10
      vertex 2.88624 -5.45055 2
    endloop
  endfacet
  facet normal 0.536551 0.799578 0.269794
    outer loop
      vertex 0.544302 -6.57836 10
      vertex 2.88546 -5.45002 2
      vertex 0.532408 -6.57038 10
    endloop
  endfacet
  facet normal 0.960111 -0.0655946 0.271818
    outer loop
      vertex 0.750201 -7.00009 10
      vertex 3.09116 -5.88655 2
      vertex 3.09123 -5.8856 2
    endloop
  endfacet
  facet normal 0.960106 -0.0657726 0.271791
    outer loop
      vertex 3.09116 -5.88655 2
      vertex 0.750201 -7.00009 10
      vertex 0.749223 -7.01436 10
    endloop
  endfacet
  facet normal -0.511245 -0.817584 -0.264924
    outer loop
      vertex 2.27083 -6.28808 2
      vertex -0.0585667 -7.42374 10
      vertex -0.0711054 -7.4159 10
    endloop
  endfacet
  facet normal -0.511312 -0.817538 -0.264937
    outer loop
      vertex -0.0585667 -7.42374 10
      vertex 2.27083 -6.28808 2
      vertex 2.27202 -6.28883 2
    endloop
  endfacet
  facet normal -0.857668 0.480405 -0.183349
    outer loop
      vertex 2.11239 -5.64465 2
      vertex -0.222216 -6.75938 10
      vertex 2.11305 -5.64347 2
    endloop
  endfacet
  facet normal -0.85762 0.480502 -0.183322
    outer loop
      vertex -0.222216 -6.75938 10
      vertex 2.11239 -5.64465 2
      vertex -0.229551 -6.77247 10
    endloop
  endfacet
  facet normal -0.960452 0.0346751 -0.276277
    outer loop
      vertex 2.0511 -5.87354 2
      vertex -0.290318 -6.9869 10
      vertex 2.05162 -5.85908 2
    endloop
  endfacet
  facet normal -0.960452 0.0346915 -0.276275
    outer loop
      vertex -0.290318 -6.9869 10
      vertex 2.0511 -5.87354 2
      vertex -0.290359 -6.98802 10
    endloop
  endfacet
  facet normal -0.0643361 0.990588 0.120817
    outer loop
      vertex 2.54927 -5.36167 2
      vertex 0.208824 -6.48939 10
      vertex 2.56453 -5.36068 2
    endloop
  endfacet
  facet normal -0.0644469 0.990585 0.120784
    outer loop
      vertex 0.208824 -6.48939 10
      vertex 2.54927 -5.36167 2
      vertex 0.207329 -6.48949 10
    endloop
  endfacet
  facet normal 0.116394 0.9782 0.171978
    outer loop
      vertex 2.6472 -5.36276 2
      vertex 0.319889 -6.49232 10
      vertex 2.64825 -5.36288 2
    endloop
  endfacet
  facet normal 0.116337 0.97821 0.171962
    outer loop
      vertex 0.319889 -6.49232 10
      vertex 2.6472 -5.36276 2
      vertex 0.305259 -6.49058 10
    endloop
  endfacet
  facet normal 0.813107 -0.559953 0.15909
    outer loop
      vertex 0.664405 -7.25472 10
      vertex 2.9977 -6.13945 2
      vertex 3.00635 -6.1269 2
    endloop
  endfacet
  facet normal 0.81314 -0.5599 0.159107
    outer loop
      vertex 2.9977 -6.13945 2
      vertex 0.664405 -7.25472 10
      vertex 0.663538 -7.25598 10
    endloop
  endfacet
  facet normal -0.0341941 0.990964 0.129693
    outer loop
      vertex 2.56672 -5.36057 2
      vertex 0.240055 -6.48786 10
      vertex 2.58199 -5.36004 2
    endloop
  endfacet
  facet normal -0.0341209 0.990964 0.129715
    outer loop
      vertex 0.240055 -6.48786 10
      vertex 2.56672 -5.36057 2
      vertex 0.238545 -6.48791 10
    endloop
  endfacet
  facet normal -0.329161 0.943562 0.0366615
    outer loop
      vertex 2.40496 -5.39329 2
      vertex 0.0643711 -6.52064 10
      vertex 2.41943 -5.38825 2
    endloop
  endfacet
  facet normal -0.329384 0.943487 0.0365857
    outer loop
      vertex 0.0643711 -6.52064 10
      vertex 2.40496 -5.39329 2
      vertex 0.0630162 -6.52111 10
    endloop
  endfacet
  facet normal 0.0562424 0.986233 0.155501
    outer loop
      vertex 2.61468 -5.36041 2
      vertex 0.289029 -6.48915 10
      vertex 2.63097 -5.36133 2
    endloop
  endfacet
  facet normal 0.0562424 0.986233 0.155501
    outer loop
      vertex 0.289029 -6.48915 10
      vertex 2.61468 -5.36041 2
      vertex 0.272741 -6.48822 10
    endloop
  endfacet
  facet normal -0.958302 -0.0275724 -0.284423
    outer loop
      vertex 2.05144 -5.90662 2
      vertex -0.290527 -7.03333 10
      vertex 2.05103 -5.8922 2
    endloop
  endfacet
  facet normal -0.958302 -0.027582 -0.284424
    outer loop
      vertex -0.290527 -7.03333 10
      vertex 2.05144 -5.90662 2
      vertex -0.290495 -7.03444 10
    endloop
  endfacet
  facet normal -0.146255 -0.972742 -0.17995
    outer loop
      vertex 2.46445 -6.36267 2
      vertex 0.137357 -7.49272 10
      vertex 0.122511 -7.49049 10
    endloop
  endfacet
  facet normal -0.146393 -0.972715 -0.179986
    outer loop
      vertex 0.137357 -7.49272 10
      vertex 2.46445 -6.36267 2
      vertex 2.46579 -6.36287 2
    endloop
  endfacet
  facet normal -0.956573 0.127717 -0.262024
    outer loop
      vertex 2.05431 -5.82739 2
      vertex -0.287483 -6.95408 10
      vertex 2.05623 -5.81297 2
    endloop
  endfacet
  facet normal -0.956575 0.12769 -0.262029
    outer loop
      vertex -0.287483 -6.95408 10
      vertex 2.05431 -5.82739 2
      vertex -0.287633 -6.95521 10
    endloop
  endfacet
  facet normal 0.839681 0.446748 0.308792
    outer loop
      vertex 0.691298 -6.74068 10
      vertex 3.04019 -5.62593 2
      vertex 3.03324 -5.61286 2
    endloop
  endfacet
  facet normal 0.839703 0.446706 0.308792
    outer loop
      vertex 3.04019 -5.62593 2
      vertex 0.691298 -6.74068 10
      vertex 0.692047 -6.74209 10
    endloop
  endfacet
  facet normal 0.921233 0.242825 0.303917
    outer loop
      vertex 0.733413 -6.84374 10
      vertex 3.07896 -5.72959 2
      vertex 3.07873 -5.72871 2
    endloop
  endfacet
  facet normal 0.921191 0.242975 0.303926
    outer loop
      vertex 3.07896 -5.72959 2
      vertex 0.733413 -6.84374 10
      vertex 0.737019 -6.85741 10
    endloop
  endfacet
  facet normal 0.956571 -0.127735 0.262021
    outer loop
      vertex 0.745723 -7.04444 10
      vertex 3.08746 -5.91818 2
      vertex 3.08944 -5.90332 2
    endloop
  endfacet
  facet normal 0.956574 -0.127709 0.262026
    outer loop
      vertex 3.08746 -5.91818 2
      vertex 0.745723 -7.04444 10
      vertex 0.745515 -7.046 10
    endloop
  endfacet
  facet normal 0.632199 0.719868 0.286557
    outer loop
      vertex 2.93515 -5.48937 2
      vertex 0.5939 -6.6178 10
      vertex 2.93584 -5.48998 2
    endloop
  endfacet
  facet normal 0.632137 0.719926 0.286547
    outer loop
      vertex 0.5939 -6.6178 10
      vertex 2.93515 -5.48937 2
      vertex 0.583201 -6.60841 10
    endloop
  endfacet
  facet normal -0.792077 -0.528004 -0.306311
    outer loop
      vertex 2.13547 -6.15697 2
      vertex -0.207076 -7.28388 10
      vertex 2.12753 -6.14506 2
    endloop
  endfacet
  facet normal -0.792051 -0.528043 -0.306309
    outer loop
      vertex -0.207076 -7.28388 10
      vertex 2.13547 -6.15697 2
      vertex -0.206473 -7.28479 10
    endloop
  endfacet
  facet normal -0.064589 0.990581 0.120741
    outer loop
      vertex 2.56453 -5.36068 2
      vertex 0.223688 -6.48842 10
      vertex 2.56563 -5.36061 2
    endloop
  endfacet
  facet normal -0.0643485 0.990587 0.120813
    outer loop
      vertex 0.223688 -6.48842 10
      vertex 2.56453 -5.36068 2
      vertex 0.208824 -6.48939 10
    endloop
  endfacet
  facet normal -0.124398 0.986902 0.102714
    outer loop
      vertex 2.53182 -5.36337 2
      vertex 0.19099 -6.49105 10
      vertex 2.53293 -5.36323 2
    endloop
  endfacet
  facet normal -0.124429 0.986899 0.102705
    outer loop
      vertex 0.19099 -6.49105 10
      vertex 2.53182 -5.36337 2
      vertex 0.176165 -6.49292 10
    endloop
  endfacet
  facet normal 0.914699 -0.339021 0.219977
    outer loop
      vertex 0.72228 -7.13914 10
      vertex 3.05862 -6.02643 2
      vertex 3.06422 -6.01132 2
    endloop
  endfacet
  facet normal 0.914699 -0.339021 0.219977
    outer loop
      vertex 3.05862 -6.02643 2
      vertex 0.72228 -7.13914 10
      vertex 0.71668 -7.15425 10
    endloop
  endfacet
  facet normal 0.953373 -0.158656 0.256726
    outer loop
      vertex 0.745256 -7.04755 10
      vertex 3.08484 -5.93392 2
      vertex 3.08499 -5.93298 2
    endloop
  endfacet
  facet normal 0.953382 -0.158578 0.25674
    outer loop
      vertex 3.08484 -5.93392 2
      vertex 0.745256 -7.04755 10
      vertex 0.742895 -7.06174 10
    endloop
  endfacet
  facet normal 0.952371 0.089713 0.291447
    outer loop
      vertex 0.749368 -6.9336 10
      vertex 3.09146 -5.80736 2
      vertex 3.09006 -5.79255 2
    endloop
  endfacet
  facet normal 0.952372 0.0897068 0.291446
    outer loop
      vertex 3.09146 -5.80736 2
      vertex 0.749368 -6.9336 10
      vertex 0.749517 -6.93518 10
    endloop
  endfacet
  facet normal -0.0944192 0.989233 0.111819
    outer loop
      vertex 2.53404 -5.36312 2
      vertex 0.207329 -6.48949 10
      vertex 2.54927 -5.36167 2
    endloop
  endfacet
  facet normal -0.0942419 0.989244 0.111872
    outer loop
      vertex 0.207329 -6.48949 10
      vertex 2.53404 -5.36312 2
      vertex 0.205837 -6.48963 10
    endloop
  endfacet
  facet normal -0.609212 -0.740872 -0.282788
    outer loop
      vertex 2.21992 -6.25023 2
      vertex -0.121158 -7.37875 10
      vertex -0.122018 -7.37804 10
    endloop
  endfacet
  facet normal -0.609122 -0.740952 -0.282773
    outer loop
      vertex -0.121158 -7.37875 10
      vertex 2.21992 -6.25023 2
      vertex 2.23108 -6.2594 2
    endloop
  endfacet
  facet normal 0.0345263 -0.990965 -0.129597
    outer loop
      vertex 2.5632 -6.36968 2
      vertex 0.236303 -7.49698 10
      vertex 0.235016 -7.49703 10
    endloop
  endfacet
  facet normal 0.0342611 -0.990965 -0.129674
    outer loop
      vertex 0.236303 -7.49698 10
      vertex 2.5632 -6.36968 2
      vertex 2.57824 -6.36916 2
    endloop
  endfacet
  facet normal -0.95881 0.0968273 -0.267034
    outer loop
      vertex 2.05285 -5.84183 2
      vertex -0.287633 -6.95521 10
      vertex 2.05431 -5.82739 2
    endloop
  endfacet
  facet normal -0.958812 0.0967973 -0.267039
    outer loop
      vertex -0.287633 -6.95521 10
      vertex 2.05285 -5.84183 2
      vertex -0.287747 -6.95634 10
    endloop
  endfacet
  facet normal -0.93124 0.280077 -0.233129
    outer loop
      vertex 2.06991 -5.74908 2
      vertex -0.26774 -6.86264 10
      vertex 2.07031 -5.74776 2
    endloop
  endfacet
  facet normal -0.931292 0.279866 -0.233174
    outer loop
      vertex -0.26774 -6.86264 10
      vertex 2.06991 -5.74908 2
      vertex -0.272024 -6.8769 10
    endloop
  endfacet
  facet normal 0.953383 -0.15857 0.256741
    outer loop
      vertex 0.745515 -7.046 10
      vertex 3.08499 -5.93298 2
      vertex 3.08746 -5.91818 2
    endloop
  endfacet
  facet normal 0.953382 -0.15858 0.256739
    outer loop
      vertex 3.08499 -5.93298 2
      vertex 0.745515 -7.046 10
      vertex 0.745256 -7.04755 10
    endloop
  endfacet
  facet normal 0.0341863 -0.990964 -0.129696
    outer loop
      vertex 2.56188 -6.36973 2
      vertex 0.235016 -7.49703 10
      vertex 0.219936 -7.49755 10
    endloop
  endfacet
  facet normal 0.0343811 -0.990965 -0.129639
    outer loop
      vertex 0.235016 -7.49703 10
      vertex 2.56188 -6.36973 2
      vertex 2.5632 -6.36968 2
    endloop
  endfacet
  facet normal -0.026015 -0.988792 -0.147013
    outer loop
      vertex 2.53052 -6.3694 2
      vertex 0.203581 -7.49761 10
      vertex 0.202312 -7.49758 10
    endloop
  endfacet
  facet normal -0.0260906 -0.988787 -0.147034
    outer loop
      vertex 0.203581 -7.49761 10
      vertex 2.53052 -6.3694 2
      vertex 2.54552 -6.3698 2
    endloop
  endfacet
  facet normal -0.0943547 0.989237 0.111838
    outer loop
      vertex 2.53293 -5.36323 2
      vertex 0.205837 -6.48963 10
      vertex 2.53404 -5.36312 2
    endloop
  endfacet
  facet normal -0.094425 0.989232 0.111817
    outer loop
      vertex 0.205837 -6.48963 10
      vertex 2.53293 -5.36323 2
      vertex 0.19099 -6.49105 10
    endloop
  endfacet
  facet normal 0.921175 0.243032 0.303929
    outer loop
      vertex 0.733007 -6.8422 10
      vertex 3.07873 -5.72871 2
      vertex 3.07495 -5.71438 2
    endloop
  endfacet
  facet normal 0.921178 0.243021 0.303928
    outer loop
      vertex 3.07873 -5.72871 2
      vertex 0.733007 -6.8422 10
      vertex 0.733413 -6.84374 10
    endloop
  endfacet
  facet normal 0.929283 0.212645 0.302019
    outer loop
      vertex 0.737019 -6.85741 10
      vertex 3.08247 -5.74494 2
      vertex 3.07896 -5.72959 2
    endloop
  endfacet
  facet normal 0.929283 0.212645 0.302019
    outer loop
      vertex 3.08247 -5.74494 2
      vertex 0.737019 -6.85741 10
      vertex 0.740532 -6.87276 10
    endloop
  endfacet
  facet normal 0.676269 0.675773 0.293241
    outer loop
      vertex 0.605431 -6.62861 10
      vertex 2.94802 -5.50144 2
      vertex 2.94737 -5.50079 2
    endloop
  endfacet
  facet normal 0.676299 0.675741 0.293246
    outer loop
      vertex 2.94802 -5.50144 2
      vertex 0.605431 -6.62861 10
      vertex 0.615467 -6.63866 10
    endloop
  endfacet
  facet normal 0.654621 0.698098 0.290051
    outer loop
      vertex 2.93584 -5.48998 2
      vertex 0.604271 -6.62752 10
      vertex 2.93651 -5.49062 2
    endloop
  endfacet
  facet normal 0.654503 0.698216 0.290034
    outer loop
      vertex 0.604271 -6.62752 10
      vertex 2.93584 -5.48998 2
      vertex 0.5939 -6.6178 10
    endloop
  endfacet
  facet normal 0.676311 0.675729 0.293247
    outer loop
      vertex 0.615467 -6.63866 10
      vertex 2.95853 -5.51196 2
      vertex 2.94802 -5.50144 2
    endloop
  endfacet
  facet normal 0.676324 0.675715 0.293249
    outer loop
      vertex 2.95853 -5.51196 2
      vertex 0.615467 -6.63866 10
      vertex 0.616591 -6.63978 10
    endloop
  endfacet
  facet normal 0.756243 0.579836 0.303128
    outer loop
      vertex 0.64871 -6.6766 10
      vertex 2.99925 -5.56001 2
      vertex 2.9987 -5.55929 2
    endloop
  endfacet
  facet normal 0.756433 0.579578 0.303148
    outer loop
      vertex 2.99925 -5.56001 2
      vertex 0.64871 -6.6766 10
      vertex 0.657314 -6.68783 10
    endloop
  endfacet
  facet normal 0.792245 0.527744 0.306324
    outer loop
      vertex 0.667348 -6.70194 10
      vertex 3.01712 -5.58588 2
      vertex 3.01662 -5.58513 2
    endloop
  endfacet
  facet normal 0.792126 0.527927 0.306315
    outer loop
      vertex 3.01712 -5.58588 2
      vertex 0.667348 -6.70194 10
      vertex 0.675184 -6.7137 10
    endloop
  endfacet
  facet normal 0.867346 0.390228 0.308922
    outer loop
      vertex 0.711383 -6.78152 10
      vertex 3.05398 -5.65516 2
      vertex 3.0479 -5.64165 2
    endloop
  endfacet
  facet normal 0.867389 0.390133 0.308922
    outer loop
      vertex 3.05398 -5.65516 2
      vertex 0.711383 -6.78152 10
      vertex 0.712037 -6.78297 10
    endloop
  endfacet
  facet normal 0.870778 -0.453043 0.191045
    outer loop
      vertex 0.697025 -7.19855 10
      vertex 3.03196 -6.0842 2
      vertex 3.03897 -6.07074 2
    endloop
  endfacet
  facet normal 0.870761 -0.45308 0.191035
    outer loop
      vertex 3.03196 -6.0842 2
      vertex 0.697025 -7.19855 10
      vertex 0.696311 -7.19993 10
    endloop
  endfacet
  facet normal 0.377659 0.895165 0.236755
    outer loop
      vertex 2.80192 -5.40342 2
      vertex 0.46088 -6.53162 10
      vertex 2.80282 -5.4038 2
    endloop
  endfacet
  facet normal 0.377718 0.895137 0.236768
    outer loop
      vertex 0.46088 -6.53162 10
      vertex 2.80192 -5.40342 2
      vertex 0.447538 -6.52599 10
    endloop
  endfacet
  facet normal 0.466224 -0.884588 0.0117766
    outer loop
      vertex 2.79945 -6.31014 2
      vertex 0.470863 -7.43092 10
      vertex 0.45751 -7.43796 10
    endloop
  endfacet
  facet normal 0.46625 -0.884574 0.0117864
    outer loop
      vertex 0.470863 -7.43092 10
      vertex 2.79945 -6.31014 2
      vertex 2.80052 -6.30957 2
    endloop
  endfacet
  facet normal 0.439647 -0.898168 0.00208201
    outer loop
      vertex 2.79836 -6.31067 2
      vertex 0.45751 -7.43796 10
      vertex 0.44394 -7.4446 10
    endloop
  endfacet
  facet normal 0.439711 -0.898137 0.00210509
    outer loop
      vertex 0.45751 -7.43796 10
      vertex 2.79836 -6.31067 2
      vertex 2.79945 -6.31014 2
    endloop
  endfacet
  facet normal 0.59189 -0.803786 0.0599558
    outer loop
      vertex 2.87091 -6.26671 2
      vertex 0.541303 -7.38544 10
      vertex 0.540127 -7.38631 10
    endloop
  endfacet
  facet normal 0.591899 -0.803779 0.0599592
    outer loop
      vertex 0.541303 -7.38544 10
      vertex 2.87091 -6.26671 2
      vertex 2.88324 -6.25762 2
    endloop
  endfacet
  facet normal 0.124385 -0.986903 -0.102718
    outer loop
      vertex 2.62596 -6.36465 2
      vertex 0.2853 -7.49231 10
      vertex 0.270299 -7.4942 10
    endloop
  endfacet
  facet normal 0.124597 -0.986883 -0.102653
    outer loop
      vertex 0.2853 -7.49231 10
      vertex 2.62596 -6.36465 2
      vertex 2.62724 -6.36449 2
    endloop
  endfacet
  facet normal 0.843642 -0.507437 0.175433
    outer loop
      vertex 0.680814 -7.22842 10
      vertex 3.01516 -6.11321 2
      vertex 3.01571 -6.11231 2
    endloop
  endfacet
  facet normal 0.843595 -0.507524 0.175407
    outer loop
      vertex 3.01516 -6.11321 2
      vertex 0.680814 -7.22842 10
      vertex 0.673224 -7.24103 10
    endloop
  endfacet
  facet normal 0.857658 -0.480424 0.183344
    outer loop
      vertex 0.689543 -7.21294 10
      vertex 3.03098 -6.08602 2
      vertex 3.03148 -6.08512 2
    endloop
  endfacet
  facet normal 0.857607 -0.480526 0.183315
    outer loop
      vertex 3.03098 -6.08602 2
      vertex 0.689543 -7.21294 10
      vertex 0.682358 -7.22576 10
    endloop
  endfacet
  facet normal -0.958302 -0.0275806 -0.284424
    outer loop
      vertex 2.05103 -5.8922 2
      vertex -0.29095 -7.01862 10
      vertex 2.05099 -5.8908 2
    endloop
  endfacet
  facet normal -0.958306 -0.0275124 -0.284415
    outer loop
      vertex -0.29095 -7.01862 10
      vertex 2.05103 -5.8922 2
      vertex -0.290527 -7.03333 10
    endloop
  endfacet
  facet normal -0.959852 0.00359477 -0.280483
    outer loop
      vertex 2.05099 -5.88939 2
      vertex -0.290891 -7.00276 10
      vertex 2.05105 -5.87494 2
    endloop
  endfacet
  facet normal -0.959853 0.00360558 -0.280481
    outer loop
      vertex -0.290891 -7.00276 10
      vertex 2.05099 -5.88939 2
      vertex -0.290895 -7.00388 10
    endloop
  endfacet
  facet normal -0.697391 -0.652635 -0.296163
    outer loop
      vertex 2.18438 -6.21678 2
      vertex -0.167379 -7.33411 10
      vertex 2.17456 -6.20629 2
    endloop
  endfacet
  facet normal -0.697371 -0.652658 -0.29616
    outer loop
      vertex -0.167379 -7.33411 10
      vertex 2.18438 -6.21678 2
      vertex -0.166629 -7.33491 10
    endloop
  endfacet
  facet normal -0.654581 -0.698138 -0.290045
    outer loop
      vertex 2.1965 -6.22898 2
      vertex -0.144633 -7.35755 10
      vertex -0.145439 -7.35679 10
    endloop
  endfacet
  facet normal -0.654545 -0.698175 -0.29004
    outer loop
      vertex -0.144633 -7.35755 10
      vertex 2.1965 -6.22898 2
      vertex 2.20701 -6.23883 2
    endloop
  endfacet
  facet normal 0.959852 -0.00358898 0.280484
    outer loop
      vertex 0.750889 -6.98106 10
      vertex 3.09282 -5.85483 2
      vertex 3.09288 -5.8399 2
    endloop
  endfacet
  facet normal 0.959853 -0.00361282 0.28048
    outer loop
      vertex 3.09282 -5.85483 2
      vertex 0.750889 -6.98106 10
      vertex 0.750883 -6.98264 10
    endloop
  endfacet
  facet normal 0.942681 0.151503 0.297321
    outer loop
      vertex 0.743541 -6.88822 10
      vertex 3.08798 -5.77597 2
      vertex 3.08548 -5.76041 2
    endloop
  endfacet
  facet normal 0.942679 0.151513 0.297322
    outer loop
      vertex 3.08798 -5.77597 2
      vertex 0.743541 -6.88822 10
      vertex 0.746043 -6.90379 10
    endloop
  endfacet
  facet normal 0.0864201 0.982695 0.163837
    outer loop
      vertex 2.64615 -5.36267 2
      vertex 0.305259 -6.49058 10
      vertex 2.6472 -5.36276 2
    endloop
  endfacet
  facet normal 0.0863612 0.982703 0.16382
    outer loop
      vertex 0.305259 -6.49058 10
      vertex 2.64615 -5.36267 2
      vertex 0.290549 -6.48929 10
    endloop
  endfacet
  facet normal 0.492416 -0.870095 0.0214875
    outer loop
      vertex 2.82739 -6.29489 2
      vertex 0.486491 -7.42212 10
      vertex 0.473358 -7.42956 10
    endloop
  endfacet
  facet normal 0.492621 -0.869977 0.0215639
    outer loop
      vertex 0.486491 -7.42212 10
      vertex 2.82739 -6.29489 2
      vertex 2.82843 -6.2943 2
    endloop
  endfacet
  facet normal 0.14625 0.972743 0.179948
    outer loop
      vertex 2.67839 -5.36694 2
      vertex 0.337481 -6.49492 10
      vertex 2.67942 -5.3671 2
    endloop
  endfacet
  facet normal 0.146317 0.97273 0.179966
    outer loop
      vertex 0.337481 -6.49492 10
      vertex 2.67839 -5.36694 2
      vertex 0.322933 -6.49273 10
    endloop
  endfacet
  facet normal 0.938201 -0.249914 0.239419
    outer loop
      vertex 0.732419 -7.107 10
      vertex 3.07396 -5.98069 2
      vertex 3.07783 -5.96614 2
    endloop
  endfacet
  facet normal 0.938192 -0.249956 0.239411
    outer loop
      vertex 3.07396 -5.98069 2
      vertex 0.732419 -7.107 10
      vertex 0.732016 -7.10851 10
    endloop
  endfacet
  facet normal -0.813121 0.559931 -0.159097
    outer loop
      vertex 2.13829 -5.60177 2
      vertex -0.195165 -6.71726 10
      vertex 2.14677 -5.58944 2
    endloop
  endfacet
  facet normal -0.813109 0.559949 -0.159091
    outer loop
      vertex -0.195165 -6.71726 10
      vertex 2.13829 -5.60177 2
      vertex -0.195878 -6.71829 10
    endloop
  endfacet
  facet normal -0.723196 0.680879 -0.115722
    outer loop
      vertex 2.19822 -5.52758 2
      vertex -0.142829 -6.65445 10
      vertex 2.19911 -5.52663 2
    endloop
  endfacet
  facet normal -0.723116 0.68097 -0.115685
    outer loop
      vertex -0.142829 -6.65445 10
      vertex 2.19822 -5.52758 2
      vertex -0.153187 -6.66545 10
    endloop
  endfacet
  facet normal -0.938207 0.249885 -0.239425
    outer loop
      vertex 2.06614 -5.76324 2
      vertex -0.272024 -6.8769 10
      vertex 2.06991 -5.74908 2
    endloop
  endfacet
  facet normal -0.938205 0.249899 -0.239422
    outer loop
      vertex -0.272024 -6.8769 10
      vertex 2.06614 -5.76324 2
      vertex -0.272325 -6.87802 10
    endloop
  endfacet
  facet normal -0.959852 0.00359128 -0.280483
    outer loop
      vertex 2.05099 -5.8908 2
      vertex -0.290895 -7.00388 10
      vertex 2.05099 -5.88939 2
    endloop
  endfacet
  facet normal -0.95985 0.00353925 -0.28049
    outer loop
      vertex -0.290895 -7.00388 10
      vertex 2.05099 -5.8908 2
      vertex -0.29095 -7.01862 10
    endloop
  endfacet
  facet normal -0.944202 0.219633 -0.245445
    outer loop
      vertex 2.06216 -5.78017 2
      vertex -0.279518 -6.90686 10
      vertex 2.06547 -5.76592 2
    endloop
  endfacet
  facet normal -0.944207 0.219605 -0.24545
    outer loop
      vertex -0.279518 -6.90686 10
      vertex 2.06216 -5.78017 2
      vertex -0.27978 -6.90799 10
    endloop
  endfacet
  facet normal 0.0943663 -0.989236 -0.111835
    outer loop
      vertex 2.59591 -6.36798 2
      vertex 0.269001 -7.49436 10
      vertex 0.267702 -7.49448 10
    endloop
  endfacet
  facet normal 0.0943995 -0.989234 -0.111825
    outer loop
      vertex 0.269001 -7.49436 10
      vertex 2.59591 -6.36798 2
      vertex 2.61094 -6.36654 2
    endloop
  endfacet
  facet normal 0.183917 -0.979327 -0.0842225
    outer loop
      vertex 2.64349 -6.36194 2
      vertex 0.317719 -7.48672 10
      vertex 0.301545 -7.48976 10
    endloop
  endfacet
  facet normal 0.183946 -0.979322 -0.0842135
    outer loop
      vertex 0.317719 -7.48672 10
      vertex 2.64349 -6.36194 2
      vertex 2.65966 -6.3589 2
    endloop
  endfacet
  facet normal -0.737453 -0.604561 -0.301113
    outer loop
      vertex 2.16417 -6.19443 2
      vertex -0.17846 -7.32141 10
      vertex 2.15508 -6.18334 2
    endloop
  endfacet
  facet normal -0.737304 -0.604751 -0.301096
    outer loop
      vertex -0.17846 -7.32141 10
      vertex 2.16417 -6.19443 2
      vertex -0.177766 -7.32225 10
    endloop
  endfacet
  facet normal -0.960452 0.0346875 -0.276275
    outer loop
      vertex 2.05105 -5.87494 2
      vertex -0.290359 -6.98802 10
      vertex 2.0511 -5.87354 2
    endloop
  endfacet
  facet normal -0.960452 0.0346708 -0.276277
    outer loop
      vertex -0.290359 -6.98802 10
      vertex 2.05105 -5.87494 2
      vertex -0.290891 -7.00276 10
    endloop
  endfacet
  facet normal 0.329147 -0.943566 -0.0366661
    outer loop
      vertex 2.73774 -6.33688 2
      vertex 0.396976 -7.46429 10
      vertex 0.382687 -7.46928 10
    endloop
  endfacet
  facet normal 0.328983 -0.943622 -0.0367219
    outer loop
      vertex 0.396976 -7.46429 10
      vertex 2.73774 -6.33688 2
      vertex 2.73892 -6.33648 2
    endloop
  endfacet
  facet normal 0.00407005 -0.990364 -0.138427
    outer loop
      vertex 2.56056 -6.36973 2
      vertex 0.219936 -7.49755 10
      vertex 0.204852 -7.49761 10
    endloop
  endfacet
  facet normal 0.00393639 -0.990359 -0.138466
    outer loop
      vertex 0.219936 -7.49755 10
      vertex 2.56056 -6.36973 2
      vertex 2.56188 -6.36973 2
    endloop
  endfacet
  facet normal 0.0642169 -0.990591 -0.120852
    outer loop
      vertex 2.57824 -6.36916 2
      vertex 0.23759 -7.4969 10
      vertex 0.236303 -7.49698 10
    endloop
  endfacet
  facet normal 0.0643471 -0.990587 -0.120813
    outer loop
      vertex 0.23759 -7.4969 10
      vertex 2.57824 -6.36916 2
      vertex 2.5933 -6.36819 2
    endloop
  endfacet
  facet normal 0.485424 0.834789 0.259791
    outer loop
      vertex 2.84575 -5.42522 2
      vertex 0.517593 -6.56106 10
      vertex 2.85953 -5.43324 2
    endloop
  endfacet
  facet normal 0.485422 0.83479 0.25979
    outer loop
      vertex 0.517593 -6.56106 10
      vertex 2.84575 -5.42522 2
      vertex 0.503806 -6.55304 10
    endloop
  endfacet
  facet normal 0.956577 -0.127673 0.262032
    outer loop
      vertex 0.747624 -7.0302 10
      vertex 3.08944 -5.90332 2
      vertex 3.08956 -5.90238 2
    endloop
  endfacet
  facet normal 0.956572 -0.127726 0.262023
    outer loop
      vertex 3.08944 -5.90332 2
      vertex 0.747624 -7.0302 10
      vertex 0.745723 -7.04444 10
    endloop
  endfacet
  facet normal 0.737446 0.60457 0.301112
    outer loop
      vertex 0.637758 -6.66315 10
      vertex 2.98911 -5.54681 2
      vertex 2.9797 -5.53533 2
    endloop
  endfacet
  facet normal 0.737446 0.60457 0.301112
    outer loop
      vertex 2.98911 -5.54681 2
      vertex 0.637758 -6.66315 10
      vertex 0.638766 -6.66438 10
    endloop
  endfacet
  facet normal 0.756432 0.579579 0.303147
    outer loop
      vertex 0.647742 -6.67533 10
      vertex 2.9987 -5.55929 2
      vertex 2.98968 -5.54751 2
    endloop
  endfacet
  facet normal 0.756387 0.57964 0.303143
    outer loop
      vertex 2.9987 -5.55929 2
      vertex 0.647742 -6.67533 10
      vertex 0.64871 -6.6766 10
    endloop
  endfacet
  facet normal 0.717787 0.628895 0.298787
    outer loop
      vertex 0.636709 -6.66196 10
      vertex 2.9797 -5.53533 2
      vertex 2.96991 -5.52417 2
    endloop
  endfacet
  facet normal 0.717826 0.628848 0.298791
    outer loop
      vertex 2.9797 -5.53533 2
      vertex 0.636709 -6.66196 10
      vertex 0.637758 -6.66315 10
    endloop
  endfacet
  facet normal 0.608939 0.741114 0.282743
    outer loop
      vertex 2.92323 -5.47895 2
      vertex 0.582009 -6.60736 10
      vertex 2.92395 -5.47954 2
    endloop
  endfacet
  facet normal 0.609094 0.740976 0.282769
    outer loop
      vertex 0.582009 -6.60736 10
      vertex 2.92323 -5.47895 2
      vertex 0.570996 -6.59831 10
    endloop
  endfacet
  facet normal 0.405284 0.881333 0.242892
    outer loop
      vertex 2.80371 -5.40421 2
      vertex 0.475436 -6.53832 10
      vertex 2.81738 -5.4105 2
    endloop
  endfacet
  facet normal 0.405208 0.881373 0.242875
    outer loop
      vertex 0.475436 -6.53832 10
      vertex 2.80371 -5.40421 2
      vertex 0.474007 -6.53766 10
    endloop
  endfacet
  facet normal 0.632114 0.719948 0.286543
    outer loop
      vertex 2.92395 -5.47954 2
      vertex 0.583201 -6.60841 10
      vertex 2.93515 -5.48937 2
    endloop
  endfacet
  facet normal 0.632095 0.719966 0.28654
    outer loop
      vertex 0.583201 -6.60841 10
      vertex 2.92395 -5.47954 2
      vertex 0.582009 -6.60736 10
    endloop
  endfacet
  facet normal 0.412584 -0.910888 -0.00763371
    outer loop
      vertex 2.76957 -6.32421 2
      vertex 0.442677 -7.44522 10
      vertex 0.427633 -7.45203 10
    endloop
  endfacet
  facet normal 0.412583 -0.910888 -0.00763396
    outer loop
      vertex 0.442677 -7.44522 10
      vertex 2.76957 -6.32421 2
      vertex 2.78462 -6.3174 2
    endloop
  endfacet
  facet normal 0.518078 -0.854766 0.0311607
    outer loop
      vertex 2.82843 -6.2943 2
      vertex 0.487714 -7.42138 10
      vertex 0.486491 -7.42212 10
    endloop
  endfacet
  facet normal 0.518056 -0.854779 0.0311523
    outer loop
      vertex 0.487714 -7.42138 10
      vertex 2.82843 -6.2943 2
      vertex 2.84154 -6.28636 2
    endloop
  endfacet
  facet normal 0.615317 -0.785216 0.0694317
    outer loop
      vertex 2.88324 -6.25762 2
      vertex 0.553116 -7.37619 10
      vertex 0.541303 -7.38544 10
    endloop
  endfacet
  facet normal 0.615178 -0.78533 0.0693754
    outer loop
      vertex 0.553116 -7.37619 10
      vertex 2.88324 -6.25762 2
      vertex 2.88415 -6.25691 2
    endloop
  endfacet
  facet normal 0.723125 -0.68096 0.115689
    outer loop
      vertex 0.614067 -7.31902 10
      vertex 2.94552 -6.20233 2
      vertex 2.95601 -6.1912 2
    endloop
  endfacet
  facet normal 0.723141 -0.680942 0.115697
    outer loop
      vertex 2.94552 -6.20233 2
      vertex 0.614067 -7.31902 10
      vertex 0.613038 -7.32011 10
    endloop
  endfacet
  facet normal 0.905037 -0.368129 0.213045
    outer loop
      vertex 0.711187 -7.16776 10
      vertex 3.05254 -6.04138 2
      vertex 3.05824 -6.02736 2
    endloop
  endfacet
  facet normal 0.905034 -0.368139 0.213043
    outer loop
      vertex 3.05254 -6.04138 2
      vertex 0.711187 -7.16776 10
      vertex 0.710601 -7.1692 10
    endloop
  endfacet
  facet normal 0.813012 -0.560104 0.159041
    outer loop
      vertex 0.663538 -7.25598 10
      vertex 2.9971 -6.14033 2
      vertex 2.9977 -6.13945 2
    endloop
  endfacet
  facet normal 0.81309 -0.559981 0.159081
    outer loop
      vertex 2.9971 -6.14033 2
      vertex 0.663538 -7.25598 10
      vertex 0.655157 -7.26815 10
    endloop
  endfacet
  facet normal 0.843615 -0.507487 0.175418
    outer loop
      vertex 0.681607 -7.2271 10
      vertex 3.01571 -6.11231 2
      vertex 3.02355 -6.09928 2
    endloop
  endfacet
  facet normal 0.843639 -0.507442 0.175431
    outer loop
      vertex 3.01571 -6.11231 2
      vertex 0.681607 -7.2271 10
      vertex 0.680814 -7.22842 10
    endloop
  endfacet
  facet normal -0.439653 0.898165 -0.00208409
    outer loop
      vertex 2.35816 -5.4129 2
      vertex 0.0173147 -6.54019 10
      vertex 2.35925 -5.41237 2
    endloop
  endfacet
  facet normal -0.439616 0.898183 -0.00207077
    outer loop
      vertex 0.0173147 -6.54019 10
      vertex 2.35816 -5.4129 2
[truncated: 1,679,489 more chars]
